# Supplementary material for: Nanowell-mediated two-dimensional liquid chromatography enables deep proteome profiling of <1000 mammalian cells
Source: Chem Sci. 2018 Jul 18;9(34):6944–51. doi: 10.1039/c8sc02680g (PMC6124911; doi:10.1039/c8sc02680g)
Supplement: Supplementary file 3 [file SC-009-C8SC02680G-s003.csv]

Protein_Uniprot	Gene	Protein Name	Peptide	Min_SpecEValue	Fraction_1	Fraction_2	Fraction_3	Fraction_4	Fraction_5	Fraction_6	Fraction_7	Fraction_8	Fraction_9	Fraction_10	Fraction_11	Fraction_12
CO6A3_HUMAN	COL6A3	collagen type VI alpha 3 chain(COL6A3)	360	1.23E-25	32	29	31	34	34	37	30	13	29	27	31	33
K1C9_HUMAN	KRT9	keratin 9(KRT9)	348	1.78E-30	37	34	27	24	27	30	34	17	28	24	35	31
K2C1_HUMAN	KRT1	keratin 1(KRT1)	337	3.69E-14	31	30	27	25	26	24	29	28	35	28	29	25
MYH9_HUMAN	MYH9	myosin heavy chain 9(MYH9)	316	5.08E-24	38	34	24	20	22	23	24	23	31	32	22	23
DYHC1_HUMAN	DYNC1H1	dynein cytoplasmic 1 heavy chain 1(DYNC1H1)	291	1.09E-23	21	25	21	28	31	25	19	23	27	25	27	19
K1C18_HUMAN	KRT18	keratin 18(KRT18)	280	1.37E-24	28	30	22	20	24	25	23	16	23	18	34	17
H4_HUMAN	HIST4H4	histone cluster 4 H4(HIST4H4)	261	5.91E-21	16	17	18	25	26	23	23	27	22	19	26	19
AHNK_HUMAN	AHNAK	AHNAK nucleoprotein(AHNAK)	260	6.45E-23	25	23	29	28	23	20	24	12	21	22	20	13
K22E_HUMAN	KRT2	keratin 2(KRT2)	254	1.50E-26	28	21	18	18	20	15	16	23	30	20	22	23
ACTB_HUMAN	ACTB	actin beta(ACTB)	239	2.66E-19	19	16	12	31	35	16	17	20	21	18	19	15
GRP78_HUMAN	HSPA5	heat shock protein family A (Hsp70) member 5(HSPA5)	238	3.34E-28	27	18	15	22	14	23	20	20	22	15	18	24
SPTN1_HUMAN	SPTAN1	spectrin alpha, non-erythrocytic 1(SPTAN1)	224	9.97E-26	26	17	12	9	12	28	23	16	18	17	19	27
AMY1_HUMAN	Amy1a	amylase, alpha 1A (salivary)(AMY1A)	219	2.20E-26	22	24	18	19	18	16	22	18	19	12	20	11
EF1A1_HUMAN	EEF1A1	eukaryotic translation elongation factor 1 alpha 1(EEF1A1)	199	8.49E-26	17	16	16	13	18	17	15	15	16	13	27	16
ENPL_HUMAN	HSP90B1	heat shock protein 90 beta family member 1(HSP90B1)	198	1.42E-12	29	14	13	15	13	12	30	21	20	13	11	7
ACTA_HUMAN	ACTA2	actin, alpha 2, smooth muscle, aorta(ACTA2)	196	2.52E-20	18	13	26	14	27	18	19	14	12	15	14	6
CBPB1_HUMAN	CPB1	carboxypeptidase B1(CPB1)	194	5.74E-20	17	12	10	12	17	19	17	14	29	17	14	16
TBA1A_HUMAN	TUBA1A	tubulin alpha 1a(TUBA1A)	193	2.07E-21	22	14	13	12	16	21	14	10	18	20	20	13
K2C8_HUMAN	KRT8	keratin 8(KRT8)	192	9.59E-22	13	12	13	20	17	19	12	18	22	17	13	16
TTHY_HUMAN	TTR	transthyretin(TTR)	188	1.33E-26	16	12	11	10	9	36	27	15	14	15	12	11
TKT_HUMAN	TKT	transketolase(TKT)	186	3.24E-11	14	17	12	22	25	14	12	12	24	13	15	6
CLH1_HUMAN	CLTC	clathrin heavy chain(CLTC)	183	1.75E-24	20	15	12	10	19	20	13	13	19	15	16	11
FLNB_HUMAN	FLNB	filamin B(FLNB)	180	1.30E-29	20	20	16	16	16	14	17	10	16	11	16	8
GLUC_HUMAN	GCG	glucagon(GCG)	177	6.32E-26	19	11	7	8	5	12	20	11	18	26	25	15
CBPA1_HUMAN	CPA1	carboxypeptidase A1(CPA1)	174	7.54E-22	13	13	14	17	17	15	14	8	13	17	20	13
LIPP_HUMAN	PNLIP	pancreatic lipase(PNLIP)	173	7.27E-28	12	9	12	14	13	15	16	16	17	13	20	16
MYH10_HUMAN	MYH10	myosin heavy chain 10(MYH10)	162	1.09E-20	20	17	11	9	12	2	8	15	21	18	14	15
G3P_HUMAN	GAPDH	glyceraldehyde-3-phosphate dehydrogenase(GAPDH)	161	7.24E-24	11	11	12	15	16	11	18	9	14	13	17	14
ATPA_HUMAN	ATP5A1	ATP synthase, H+ transporting, mitochondrial F1 complex, alpha subunit 1, cardiac muscle(ATP5A1)	160	9.68E-27	15	11	14	12	14	14	11	9	21	13	15	11
HNRPK_HUMAN	HNRNPK	heterogeneous nuclear ribonucleoprotein K(HNRNPK)	158	2.78E-23	13	12	12	13	11	9	19	13	18	16	17	5
MAP1B_HUMAN	MAP1B	microtubule associated protein 1B(MAP1B)	158	9.75E-27	13	17	19	11	13	9	16	7	14	20	14	5
SPTB2_HUMAN	SPTBN1	spectrin beta, non-erythrocytic 1(SPTBN1)	155	2.64E-22	16	18	7	14	11	18	11	12	15	7	12	14
FLNA_HUMAN	FLNA	filamin A(FLNA)	147	1.69E-23	13	13	9	6	19	10	11	10	12	15	16	13
AL1A1_HUMAN	ALDH1A1	aldehyde dehydrogenase 1 family member A1(ALDH1A1)	146	3.11E-26	10	11	12	11	7	14	12	4	20	15	14	16
IQGA1_HUMAN	iqgap1	IQ motif containing GTPase activating protein 1(IQGAP1)	144	1.72E-21	17	10	9	8	6	16	18	10	20	13	9	8
ACTN4_HUMAN	ACTN4	actinin alpha 4(ACTN4)	143	1.55E-21	20	17	17	12	14	10	10	9	9	9	9	7
K1C10_HUMAN	KRT10	keratin 10(KRT10)	143	1.40E-22	10	9	16	15	12	9	11	11	12	9	16	13
PDIA1_HUMAN	P4HB	prolyl 4-hydroxylase subunit beta(P4HB)	143	2.83E-20	17	16	13	13	9	10	13	7	11	8	12	14
ENOA_HUMAN	ENO1	enolase 1(ENO1)	137	1.08E-25	14	9	10	10	13	12	13	7	7	13	17	12
TRY1_HUMAN	prss1	protease, serine 1(PRSS1)	136	9.28E-21	12	13	12	22	12	10	10	6	8	9	12	10
GOGB1_HUMAN	GOLGB1	golgin B1(GOLGB1)	135	1.06E-23	11	12	15	9	9	12	13	7	12	17	7	11
RRBP1_HUMAN	RRBP1	ribosome binding protein 1(RRBP1)	135	9.47E-20	21	16	13	11	9	12	5	9	12	7	10	10
VIGLN_HUMAN	HDLBP	high density lipoprotein binding protein(HDLBP)	134	1.91E-23	23	9	9	12	15	15	15	6	10	11	4	5
ACLY_HUMAN	ACLY	ATP citrate lyase(ACLY)	133	8.76E-23	15	11	14	13	10	13	10	4	14	11	8	10
CH60_HUMAN	HSPD1	heat shock protein family D (Hsp60) member 1(HSPD1)	130	9.26E-26	16	18	9	12	7	8	14	9	8	11	6	12
ATPB_HUMAN	ATP5B	ATP synthase, H+ transporting, mitochondrial F1 complex, beta polypeptide(ATP5B)	129	6.28E-22	5	8	11	13	12	14	9	7	12	12	16	10
PLEC_HUMAN	PLEC	plectin(PLEC)	128	5.30E-22	19	12	12	16	7	10	10	12	9	6	7	8
PDIA3_HUMAN	PDIA3	protein disulfide isomerase family A member 3(PDIA3)	126	1.13E-20	15	8	5	10	6	14	9	17	10	10	12	10
PGBM_HUMAN	HSPG2	heparan sulfate proteoglycan 2(HSPG2)	126	7.28E-25	17	9	6	13	9	14	5	9	12	13	13	6
TLN1_HUMAN	TLN1	talin 1(TLN1)	124	1.61E-26	13	11	11	16	10	12	5	8	11	9	11	7
CO6A1_HUMAN	COL6A1	collagen type VI alpha 1 chain(COL6A1)	123	4.24E-21	15	6	11	14	11	12	13	9	5	10	10	7
TERA_HUMAN	VCP	valosin containing protein(VCP)	120	9.10E-23	12	8	9	14	22	15	16	8	3	2	7	4
HBA_HUMAN	hba1	hemoglobin subunit alpha 1(HBA1)	119	9.10E-11	12	14	10	15	8	9	7	4	10	10	12	8
HBB_HUMAN	HBB	hemoglobin subunit beta(HBB)	119	4.53E-21	11	9	9	10	7	11	10	8	11	11	12	10
ANXA6_HUMAN	ANXA6	annexin A6(ANXA6)	112	8.74E-23	13	13	6	8	13	8	11	5	8	10	5	12
SND1_HUMAN	SND1	staphylococcal nuclease and tudor domain containing 1(SND1)	108	8.49E-23	11	4	10	12	13	14	10	7	9	3	7	8
VIME_HUMAN	VIM	vimentin(VIM)	107	8.74E-17	6	6	11	13	8	17	10	4	12	9	9	2
HCDH_HUMAN	HADH	hydroxyacyl-CoA dehydrogenase(HADH)	106	1.80E-29	12	12	13	11	7	9	8	5	7	6	8	8
ROA2_HUMAN	HNRNPA2B1	heterogeneous nuclear ribonucleoprotein A2/B1(HNRNPA2B1)	106	1.44E-26	11	10	9	4	10	13	6	3	14	12	11	3
ACTN1_HUMAN	ACTN1	actinin alpha 1(ACTN1)	105	1.77E-21	17	7	12	19	8	7	2	3	3	6	12	9
MACF1_HUMAN	MACF1	microtubule-actin crosslinking factor 1(MACF1)	105	6.00E-24	9	6	13	6	8	9	12	6	13	10	8	5
EF2_HUMAN	EEF2	eukaryotic translation elongation factor 2(EEF2)	104	6.09E-13	10	7	12	10	10	7	9	12	8	5	5	9
LMNA_HUMAN	LMNA	lamin A/C(LMNA)	104	2.91E-18	12	10	12	12	8	7	3	6	11	11	6	6
PDIA4_HUMAN	PDIA4	protein disulfide isomerase family A member 4(PDIA4)	104	1.00E-22	6	8	9	15	12	10	11	5	5	5	8	10
KPYM_HUMAN	PKM	pyruvate kinase, muscle(PKM)	103	4.54E-27	8	11	6	9	6	7	9	8	11	14	9	5
PRKDC_HUMAN	PRKDC	protein kinase, DNA-activated, catalytic polypeptide(PRKDC)	103	4.01E-23	9	12	14	6	9	8	8	10	12	5	4	6
COPA_HUMAN	COPA	coatomer protein complex subunit alpha(COPA)	101	1.30E-17	13	17	9	6	4	9	13	7	6	7	4	6
ALDOA_HUMAN	ALDOA	aldolase, fructose-bisphosphate A(ALDOA)	98	7.80E-22	8	9	8	8	13	10	7	3	7	8	11	6
CALX_HUMAN	CANX	calnexin(CANX)	98	1.06E-20	16	11	7	12	8	12	9	6	6	4	4	3
KTN1_HUMAN	KTN1	kinectin 1(KTN1)	98	1.81E-21	7	8	7	9	10	8	5	9	12	10	7	6
VAT1_HUMAN	VAT1	vesicle amine transport 1(VAT1)	98	7.07E-17	9	6	7	9	9	7	7	7	13	8	8	8
CMGA_HUMAN	CHGA	chromogranin A(CHGA)	97	7.64E-26	9	9	6	8	11	16	10	7	9	6	3	3
HYOU1_HUMAN	HYOU1	hypoxia up-regulated 1(HYOU1)	97	1.84E-21	12	11	12	10	4	5	9	5	10	4	12	3
RLA2_HUMAN	RPLP2	ribosomal protein lateral stalk subunit P2(RPLP2)	95	2.07E-32	10	7	5	8	11	6	9	4	9	12	5	9
GRP75_HUMAN	HSPA9	heat shock protein family A (Hsp70) member 9(HSPA9)	94	1.50E-22	13	9	8	8	2	3	5	3	7	14	9	13
H2B1B_HUMAN	HIST1H2BB	histone cluster 1 H2B family member b(HIST1H2BB)	94	5.84E-20	6	10	9	11	16	8	3	3	8	6	6	8
1433E_HUMAN	YWHAE	tyrosine 3-monooxygenase/tryptophan 5-monooxygenase activation protein epsilon(YWHAE)	93	1.74E-17	4	8	10	6	8	8	9	7	13	8	6	6
CEL_HUMAN	CEL	carboxyl ester lipase(CEL)	93	7.01E-22	7	15	7	9	8	5	9	4	9	6	8	6
DESP_HUMAN	DSP	desmoplakin(DSP)	93	2.70E-19	10	9	9	6	11	7	14	6	5	4	6	6
ILF3_HUMAN	ILF3	interleukin enhancer binding factor 3(ILF3)	93	3.24E-21	11	8	7	10	11	2	5	2	11	12	8	6
UTRO_HUMAN	UTRN	utrophin(UTRN)	93	7.93E-19	10	9	11	11	10	12	7	2	3	5	8	5
VP13C_HUMAN	VPS13C	vacuolar protein sorting 13 homolog C(VPS13C)	92	3.03E-25	7	9	10	10	NA	2	10	9	10	8	10	7
DHE3_HUMAN	GLUD1	glutamate dehydrogenase 1(GLUD1)	88	2.80E-20	10	5	9	12	9	5	2	7	8	5	5	11
FAS_HUMAN	FASN	fatty acid synthase(FASN)	86	6.50E-21	7	6	8	12	13	12	8	2	2	4	5	7
RL6_HUMAN	RPL6	ribosomal protein L6(RPL6)	86	5.56E-17	7	8	6	6	8	7	7	9	11	7	7	3
CBPE_HUMAN	CPE	carboxypeptidase E(CPE)	85	6.68E-22	5	7	4	8	8	11	7	11	4	11	5	4
COPB2_HUMAN	COPB2	coatomer protein complex subunit beta 2(COPB2)	85	1.36E-18	7	10	7	9	3	3	5	7	9	10	9	6
ARF1_HUMAN	ARF1	ADP ribosylation factor 1(ARF1)	84	5.09E-20	13	6	8	7	6	3	5	2	4	9	11	10
RPN1_HUMAN	RPN1	ribophorin I(RPN1)	84	1.44E-24	6	13	10	10	5	2	7	6	4	6	10	5
HS71A_HUMAN	HSPA1A	heat shock protein family A (Hsp70) member 1A(HSPA1A)	83	3.13E-24	9	9	7	10	7	6	6	1	8	4	7	9
PABP1_HUMAN	PABPC1	poly(A) binding protein cytoplasmic 1(PABPC1)	83	1.39E-20	9	6	9	14	8	3	5	3	5	7	5	9
VGF_HUMAN	VGF	VGF nerve growth factor inducible(VGF)	83	1.62E-10	8	12	13	10	5	6	4	4	5	6	5	5
MDHM_HUMAN	MDH2	malate dehydrogenase 2(MDH2)	82	1.57E-27	5	9	7	4	2	5	6	6	9	11	12	6
RL3_HUMAN	RPL3	ribosomal protein L3(RPL3)	82	8.18E-16	8	8	8	12	8	7	7	5	5	5	5	4
HNRPM_HUMAN	HNRNPM	heterogeneous nuclear ribonucleoprotein M(HNRNPM)	81	4.94E-19	6	9	10	7	2	7	8	5	8	12	6	1
RPN2_HUMAN	RPN2	ribophorin II(RPN2)	81	1.26E-21	7	6	9	9	6	7	7	7	7	2	3	11
NUMA1_HUMAN	NUMA1	nuclear mitotic apparatus protein 1(NUMA1)	79	1.29E-21	6	9	8	7	8	8	6	3	5	9	7	3
LPPRC_HUMAN	LRPPRC	leucine rich pentatricopeptide repeat containing(LRPPRC)	78	5.66E-18	4	1	4	7	12	5	5	5	16	11	4	4
SYNE2_HUMAN	SYNE2	spectrin repeat containing nuclear envelope protein 2(SYNE2)	78	5.71E-19	16	5	6	5	2	5	3	3	9	8	7	9
VDAC1_HUMAN	VDAC1	voltage dependent anion channel 1(VDAC1)	78	7.18E-25	5	8	3	8	9	5	6	NA	7	11	12	4
XRCC6_HUMAN	XRCC6	X-ray repair cross complementing 6(XRCC6)	78	3.80E-21	5	3	7	5	6	8	8	8	12	5	8	3
ANXA4_HUMAN	ANXA4	annexin A4(ANXA4)	77	2.83E-19	5	2	3	8	6	5	9	10	8	6	7	8
CO6A2_HUMAN	COL6A2	collagen type VI alpha 2 chain(COL6A2)	77	1.37E-22	5	5	7	9	19	9	6	3	6	4	1	3
H2B1A_HUMAN	hist1h2ba	histone cluster 1 H2B family member a(HIST1H2BA)	77	1.01E-17	13	5	9	7	4	5	2	2	4	7	9	10
LMAN1_HUMAN	LMAN1	lectin, mannose binding 1(LMAN1)	77	6.48E-21	6	4	4	2	4	5	6	6	13	18	5	4
SC31A_HUMAN	SEC31A	SEC31 homolog A, COPII coat complex component(SEC31A)	77	6.17E-24	4	4	8	1	3	3	13	5	4	8	16	8
PEBP1_HUMAN	PEBP1	phosphatidylethanolamine binding protein 1(PEBP1)	76	3.90E-25	3	3	5	6	8	10	5	9	11	7	5	4
SCG1_HUMAN	CHGB	chromogranin B(CHGB)	76	6.75E-19	14	13	4	5	8	5	7	4	4	7	3	2
CTRB1_HUMAN	CTRB1	chymotrypsinogen B1(CTRB1)	74	5.89E-10	2	5	5	31	8	7	2	1	2	2	6	3
ECHA_HUMAN	HADHA	hydroxyacyl-CoA dehydrogenase/3-ketoacyl-CoA thiolase/enoyl-CoA hydratase (trifunctional protein), alpha subunit(HADHA)	74	2.35E-23	3	3	5	8	8	7	3	6	10	7	10	4
HSP7C_HUMAN	HSPA8	heat shock protein family A (Hsp70) member 8(HSPA8)	74	6.48E-18	9	4	7	8	4	8	6	5	7	6	5	5
PGK1_HUMAN	PGK1	phosphoglycerate kinase 1(PGK1)	74	7.69E-21	4	2	3	5	14	12	8	5	2	5	8	6
COPB_HUMAN	COPB1	coatomer protein complex subunit beta 1(COPB1)	73	1.20E-18	10	10	9	8	9	4	7	5	4	1	3	3
DHX9_HUMAN	DHX9	DExH-box helicase 9(DHX9)	73	7.61E-25	7	5	4	5	4	5	2	2	12	9	10	8
RL7A_HUMAN	RPL7A	ribosomal protein L7a(RPL7A)	73	5.47E-18	5	8	6	10	10	7	7	3	3	5	5	4
U520_HUMAN	SNRNP200	small nuclear ribonucleoprotein U5 subunit 200(SNRNP200)	73	3.11E-20	8	12	6	12	14	4	3	3	4	3	4	NA
MECP2_HUMAN	MECP2	methyl-CpG binding protein 2(MECP2)	72	2.23E-24	5	3	5	10	7	9	7	3	7	7	4	5
ACON_HUMAN	ACO2	aconitase 2(ACO2)	71	2.83E-21	7	8	8	5	3	5	3	8	9	6	4	5
AKAP9_HUMAN	AKAP9	A-kinase anchoring protein 9(AKAP9)	71	7.94E-19	8	6	5	4	7	8	7	3	7	5	6	5
GATM_HUMAN	GATM	glycine amidinotransferase(GATM)	71	3.56E-27	3	6	4	7	6	6	4	5	9	8	8	5
NSF_HUMAN	NSF	N-ethylmaleimide sensitive factor, vesicle fusing ATPase(NSF)	71	1.14E-15	8	9	7	6	3	6	3	3	6	3	9	8
ACADV_HUMAN	ACADVL	acyl-CoA dehydrogenase, very long chain(ACADVL)	70	1.63E-19	6	10	7	6	3	3	7	3	5	4	10	6
ANXA2_HUMAN	ANXA2	annexin A2(ANXA2)	70	3.45E-24	13	10	7	6	7	4	2	1	4	4	7	5
GELS_HUMAN	GSN	gelsolin(GSN)	70	6.61E-27	5	2	3	6	7	7	3	8	9	10	8	2
H90B3_HUMAN	HSP90AB3P	heat shock protein 90 alpha family class B member 3, pseudogene(HSP90AB3P)	70	5.88E-19	6	8	9	8	9	6	5	5	4	4	4	2
LAMC1_HUMAN	LAMC1	laminin subunit gamma 1(LAMC1)	70	2.56E-15	11	8	8	5	5	3	3	3	7	7	6	4
CLUS_HUMAN	CLU	clusterin(CLU)	68	2.01E-16	5	4	8	9	7	3	1	2	12	8	6	3
DPYL2_HUMAN	DPYSL2	dihydropyrimidinase like 2(DPYSL2)	68	2.85E-20	9	10	6	3	4	3	4	2	5	5	11	6
G6PI_HUMAN	GPI	glucose-6-phosphate isomerase(GPI)	68	5.17E-30	8	12	5	6	6	5	3	3	2	5	8	5
H2AY_HUMAN	h2afy	H2A histone family member Y(H2AFY)	68	2.70E-26	9	10	8	9	7	8	3	2	2	2	5	3
AT1A1_HUMAN	ATP1A1	ATPase Na+/K+ transporting subunit alpha 1(ATP1A1)	67	2.36E-21	6	6	5	7	7	2	5	3	8	8	7	3
RBP2_HUMAN	RANBP2	RAN binding protein 2(RANBP2)	67	1.44E-16	5	4	7	5	3	7	8	4	10	3	5	6
TBB2A_HUMAN	TUBB2A	tubulin beta 2A class IIa(TUBB2A)	67	3.82E-19	7	9	4	7	6	7	5	3	8	4	2	5
VINC_HUMAN	VCL	vinculin(VCL)	67	7.10E-21	2	4	1	7	5	8	9	7	8	8	4	4
EFTU_HUMAN	TUFM	Tu translation elongation factor, mitochondrial(TUFM)	66	8.75E-20	7	7	9	7	3	6	7	6	4	3	4	3
LAMA5_HUMAN	LAMA5	laminin subunit alpha 5(LAMA5)	66	1.03E-19	6	7	5	6	7	4	6	3	5	9	5	3
MYH14_HUMAN	MYH14	myosin heavy chain 14(MYH14)	66	1.04E-20	6	NA	2	7	2	7	8	5	14	6	5	4
H2AW_HUMAN	H2AFY2	H2A histone family member Y2(H2AFY2)	65	3.16E-24	9	6	10	6	3	2	3	2	5	6	7	6
NUCL_HUMAN	NCL	nucleolin(NCL)	65	4.28E-19	7	8	3	6	4	8	5	3	5	5	4	7
SYIC_HUMAN	IARS	isoleucyl-tRNA synthetase(IARS)	65	2.25E-25	8	10	5	5	8	4	4	3	7	4	4	3
VDAC2_HUMAN	VDAC2	voltage dependent anion channel 2(VDAC2)	65	2.29E-24	7	6	8	5	6	6	8	3	4	4	5	3
PARP1_HUMAN	PARP1	poly(ADP-ribose) polymerase 1(PARP1)	64	4.26E-21	10	4	5	5	4	7	6	4	4	5	6	4
XRCC5_HUMAN	XRCC5	X-ray repair cross complementing 5(XRCC5)	64	1.87E-25	9	14	5	6	7	5	2	4	3	4	1	4
COPD_HUMAN	ARCN1	archain 1(ARCN1)	63	1.79E-22	6	6	3	1	8	3	10	11	7	3	2	3
LMNB2_HUMAN	LMNB2	lamin B2(LMNB2)	63	4.94E-19	4	4	3	8	5	8	5	3	4	6	7	6
GOGA4_HUMAN	GOLGA4	golgin A4(GOLGA4)	62	4.16E-29	3	6	1	2	5	7	3	11	7	6	6	5
LRBA_HUMAN	LRBA	LPS responsive beige-like anchor protein(LRBA)	62	1.42E-25	4	7	6	9	1	9	4	2	7	9	3	1
HNRH1_HUMAN	HNRNPH1	heterogeneous nuclear ribonucleoprotein H1 (H)(HNRNPH1)	61	6.06E-28	14	4	3	4	3	6	3	6	5	3	4	6
HNRPL_HUMAN	HNRNPL	heterogeneous nuclear ribonucleoprotein L(HNRNPL)	61	1.20E-31	8	2	4	11	11	4	1	4	2	4	7	3
HNRPQ_HUMAN	SYNCRIP	synaptotagmin binding cytoplasmic RNA interacting protein(SYNCRIP)	61	9.93E-23	7	4	7	3	NA	2	7	3	5	7	10	6
HNRPU_HUMAN	HNRNPU	heterogeneous nuclear ribonucleoprotein U(HNRNPU)	61	1.98E-22	2	5	6	9	6	3	8	5	4	3	8	2
MATR3_HUMAN	MATR3	matrin 3(MATR3)	61	6.21E-20	NA	8	8	7	8	3	4	4	7	4	4	4
MIC60_HUMAN	IMMT	inner membrane mitochondrial protein(IMMT)	61	1.14E-33	2	5	9	9	11	7	5	6	5	1	1	NA
MTAP2_HUMAN	MAP2	microtubule associated protein 2(MAP2)	61	1.05E-20	5	5	2	6	9	3	6	6	7	5	6	1
SCG3_HUMAN	SCG3	secretogranin III(SCG3)	61	4.27E-22	12	8	10	1	1	1	1	1	5	7	7	7
SFPQ_HUMAN	SFPQ	splicing factor proline and glutamine rich(SFPQ)	61	2.75E-22	3	4	8	12	4	2	NA	5	9	4	5	5
RL40_HUMAN	UBA52	ubiquitin A-52 residue ribosomal protein fusion product 1(UBA52)	60	5.32E-17	4	3	4	7	3	4	6	5	7	5	10	2
SEGN_HUMAN	SCGN	secretagogin, EF-hand calcium binding protein(SCGN)	60	2.66E-19	3	3	5	8	6	5	4	3	7	4	8	4
CAPS1_HUMAN	CADPS	calcium dependent secretion activator(CADPS)	59	8.08E-23	10	5	3	3	2	8	4	4	4	7	5	4
EEA1_HUMAN	EEA1	early endosome antigen 1(EEA1)	59	4.86E-22	2	7	2	6	9	7	1	1	6	6	8	4
MIA3_HUMAN	MIA3	MIA family member 3, ER export factor(MIA3)	59	5.21E-23	7	5	9	6	4	2	4	6	3	4	6	3
TPIS_HUMAN	TPI1	triosephosphate isomerase 1(TPI1)	59	5.94E-20	5	8	11	10	5	5	4	2	2	2	3	2
TPR_HUMAN	TPR	translocated promoter region, nuclear basket protein(TPR)	59	8.48E-11	6	6	6	6	3	4	8	3	2	6	2	7
UBA1_HUMAN	UBA1	ubiquitin like modifier activating enzyme 1(UBA1)	59	1.06E-20	5	9	4	6	7	6	5	2	3	4	4	4
ANXA5_HUMAN	ANXA5	annexin A5(ANXA5)	58	1.89E-19	6	12	13	3	2	3	5	2	4	NA	3	5
EF1A2_HUMAN	EEF1A2	eukaryotic translation elongation factor 1 alpha 2(EEF1A2)	58	8.13E-25	4	2	3	4	6	6	7	5	7	5	6	3
GDIB_HUMAN	GDI2	GDP dissociation inhibitor 2(GDI2)	58	9.64E-26	5	4	4	6	2	5	3	2	5	5	7	10
AT5F1_HUMAN	ATP5F1	ATP synthase, H+ transporting, mitochondrial Fo complex subunit B1(ATP5F1)	57	3.16E-19	6	6	5	6	8	3	3	2	2	7	6	3
CTNA1_HUMAN	CTNNA1	catenin alpha 1(CTNNA1)	57	2.39E-10	10	8	3	1	6	8	5	4	5	5	1	1
H10_HUMAN	H1F0	H1 histone family member 0(H1F0)	57	2.07E-17	3	11	9	7	4	4	2	3	5	4	4	1
H11_HUMAN	Hist1h1a	histone cluster 1 H1 family member a(HIST1H1A)	57	8.39E-17	2	3	13	5	4	6	5	3	4	3	7	2
MYO6_HUMAN	MYO6	myosin VI(MYO6)	57	3.47E-20	5	9	8	5	4	2	6	4	6	2	3	3
TCPQ_HUMAN	CCT8	chaperonin containing TCP1 subunit 8(CCT8)	57	2.89E-19	8	10	6	2	1	3	6	NA	3	8	6	4
NOMO1_HUMAN	nomo1	NODAL modulator 1(NOMO1)	56	4.45E-22	5	8	6	5	2	NA	2	3	8	8	6	3
CO1A2_HUMAN	COL1A2	collagen type I alpha 2 chain(COL1A2)	55	3.72E-22	4	2	2	1	2	8	8	5	7	5	7	4
E41L3_HUMAN	EPB41L3	erythrocyte membrane protein band 4.1 like 3(EPB41L3)	55	2.70E-25	6	6	6	3	4	3	3	4	6	4	7	3
GPDM_HUMAN	GPD2	glycerol-3-phosphate dehydrogenase 2(GPD2)	55	2.16E-28	6	9	7	5	5	2	1	3	6	3	3	5
PPIA_HUMAN	PPIA	peptidylprolyl isomerase A(PPIA)	55	1.24E-17	5	6	3	2	4	4	3	NA	10	6	8	4
RS18_HUMAN	RPS18	ribosomal protein S18(RPS18)	55	5.21E-16	6	5	5	8	5	3	3	6	5	NA	4	5
RS4X_HUMAN	RPS4X	ribosomal protein S4, X-linked(RPS4X)	55	1.64E-21	5	6	6	2	6	3	1	2	6	6	8	4
TP53B_HUMAN	TP53BP1	tumor protein p53 binding protein 1(TP53BP1)	55	1.43E-21	6	5	3	3	6	9	4	2	1	6	5	5
1433Z_HUMAN	YWHAZ	tyrosine 3-monooxygenase/tryptophan 5-monooxygenase activation protein zeta(YWHAZ)	54	3.48E-22	1	2	3	7	10	7	10	5	3	1	3	2
AT2A3_HUMAN	ATP2A3	ATPase sarcoplasmic/endoplasmic reticulum Ca2+ transporting 3(ATP2A3)	54	3.22E-19	7	5	3	5	3	4	3	1	7	6	6	4
DHX15_HUMAN	DHX15	DEAH-box helicase 15(DHX15)	54	1.96E-19	1	2	7	10	8	8	2	3	3	2	5	3
EZRI_HUMAN	EZR	ezrin(EZR)	54	1.23E-19	7	5	2	2	5	9	8	3	5	2	1	5
GCN1_HUMAN	GCN1	GCN1, eIF2 alpha kinase activator homolog(GCN1)	54	7.66E-21	3	4	8	2	5	2	3	3	11	5	5	3
IQGA2_HUMAN	IQGAP2	IQ motif containing GTPase activating protein 2(IQGAP2)	54	1.83E-18	10	6	NA	1	5	11	4	5	5	3	1	3
PPIB_HUMAN	PPIB	peptidylprolyl isomerase B(PPIB)	54	1.36E-17	5	4	4	6	6	4	5	3	2	7	4	4
RTN1_HUMAN	RTN1	reticulon 1(RTN1)	54	2.05E-23	2	6	3	9	5	4	2	NA	NA	5	15	3
USO1_HUMAN	USO1	USO1 vesicle transport factor(USO1)	54	2.43E-22	6	9	5	6	8	5	2	4	3	1	1	4
CKAP4_HUMAN	CKAP4	cytoskeleton associated protein 4(CKAP4)	53	1.28E-19	6	10	6	4	4	6	3	NA	2	3	4	5
DPYL1_HUMAN	CRMP1	collapsin response mediator protein 1(CRMP1)	53	6.70E-24	5	2	2	4	4	3	6	3	6	7	7	4
NID1_HUMAN	NID1	nidogen 1(NID1)	53	1.70E-27	4	6	5	7	9	6	2	1	5	5	2	1
PHB_HUMAN	PHB	prohibitin(PHB)	53	1.50E-15	4	4	3	5	3	6	4	4	5	6	5	4
VDAC3_HUMAN	VDAC3	voltage dependent anion channel 3(VDAC3)	53	2.35E-24	6	7	5	3	2	5	2	NA	1	4	12	6
7B2_HUMAN	SCG5	secretogranin V(SCG5)	52	1.34E-24	6	5	6	2	7	6	6	2	2	6	2	2
ALBU_HUMAN	ALB	albumin(ALB)	52	6.05E-22	5	4	2	2	8	4	9	7	3	4	3	1
NNTM_HUMAN	NNT	nicotinamide nucleotide transhydrogenase(NNT)	52	1.36E-19	1	2	4	6	4	6	5	1	5	5	8	5
SYRC_HUMAN	RARS	arginyl-tRNA synthetase(RARS)	52	2.66E-18	13	5	1	1	2	1	1	1	6	8	8	5
SYVC_HUMAN	VARS	valyl-tRNA synthetase(VARS)	52	2.05E-21	3	3	10	9	3	3	2	4	1	1	5	8
CEL3A_HUMAN	CELA3A	chymotrypsin like elastase family member 3A(CELA3A)	51	2.17E-15	5	3	2	7	12	7	4	4	1	1	1	4
DCTN1_HUMAN	DCTN1	dynactin subunit 1(DCTN1)	51	9.73E-21	6	7	9	4	6	3	6	3	4	2	NA	1
ECHM_HUMAN	ECHS1	enoyl-CoA hydratase, short chain 1(ECHS1)	51	1.23E-20	5	5	7	7	3	5	7	2	2	2	1	5
H31T_HUMAN	HIST3H3	histone cluster 3 H3(HIST3H3)	51	1.43E-17	3	3	6	5	6	5	4	3	4	4	7	1
ROA3_HUMAN	HNRNPA3	heterogeneous nuclear ribonucleoprotein A3(HNRNPA3)	51	1.33E-23	2	5	4	3	6	6	7	3	2	1	9	3
COPG1_HUMAN	COPG1	coatomer protein complex subunit gamma 1(COPG1)	50	3.47E-19	4	3	2	2	4	7	4	4	8	5	3	4
TENS1_HUMAN	TNS1	tensin 1(TNS1)	50	6.13E-20	5	4	7	4	3	4	4	2	5	3	6	3
CAND1_HUMAN	CAND1	cullin associated and neddylation dissociated 1(CAND1)	49	2.12E-21	10	6	6	5	3	2	5	1	4	3	2	2
CO1A1_HUMAN	COL1A1	collagen type I alpha 1 chain(COL1A1)	49	4.19E-17	8	2	2	2	3	10	6	4	4	4	2	2
ECHB_HUMAN	HADHB	hydroxyacyl-CoA dehydrogenase/3-ketoacyl-CoA thiolase/enoyl-CoA hydratase (trifunctional protein), beta subunit(HADHB)	49	2.10E-22	7	1	2	3	3	2	3	3	6	5	8	6
PCSK1_HUMAN	PCSK1N	proprotein convertase subtilisin/kexin type 1 inhibitor(PCSK1N)	49	1.20E-18	3	4	2	2	5	4	2	7	7	5	5	3
PDIA6_HUMAN	PDIA6	protein disulfide isomerase family A member 6(PDIA6)	49	2.78E-22	4	5	8	4	5	6	4	3	4	2	4	NA
TPP2_HUMAN	TPP2	tripeptidyl peptidase 2(TPP2)	49	7.26E-26	8	4	5	6	3	2	4	2	1	4	3	7
XPO1_HUMAN	XPO1	exportin 1(XPO1)	49	2.92E-21	2	4	3	10	12	2	3	4	NA	4	2	3
IF4G1_HUMAN	EIF4G1	eukaryotic translation initiation factor 4 gamma 1(EIF4G1)	48	1.73E-21	4	6	6	9	5	5	2	4	NA	1	5	1
PROF1_HUMAN	PFN1	profilin 1(PFN1)	48	4.49E-19	5	6	6	7	5	1	4	2	2	4	5	1
RS2_HUMAN	RPS2	ribosomal protein S2(RPS2)	48	6.28E-15	1	1	5	4	3	3	4	7	6	7	5	2
SCG2_HUMAN	SCG2	secretogranin II(SCG2)	48	1.15E-19	7	5	3	3	3	2	4	4	6	3	4	4
STXB1_HUMAN	STXBP1	syntaxin binding protein 1(STXBP1)	48	2.14E-23	4	3	3	3	4	3	5	3	4	4	7	5
TPD52_HUMAN	TPD52	tumor protein D52(TPD52)	48	1.09E-25	5	2	3	7	4	4	1	3	4	5	4	6
UGGG1_HUMAN	UGGT1	UDP-glucose glycoprotein glucosyltransferase 1(UGGT1)	48	4.01E-23	5	1	7	6	4	4	2	5	2	5	2	5
DDX1_HUMAN	DDX1	DEAD-box helicase 1(DDX1)	47	3.98E-10	3	2	3	5	6	3	5	2	4	4	6	4
LMNB1_HUMAN	LMNB1	lamin B1(LMNB1)	47	8.56E-20	1	2	2	6	2	9	6	4	3	5	3	4
MAP4_HUMAN	MAP4	microtubule associated protein 4(MAP4)	47	1.34E-23	4	5	5	2	3	2	2	2	6	7	7	2
PRDX1_HUMAN	PRDX1	peroxiredoxin 1(PRDX1)	47	6.59E-15	3	1	2	2	3	9	7	5	6	5	2	2
TBB3_HUMAN	TUBB3	tubulin beta 3 class III(TUBB3)	47	1.22E-18	4	4	1	4	4	5	5	1	4	5	5	5
THIL_HUMAN	ACAT1	acetyl-CoA acetyltransferase 1(ACAT1)	47	6.09E-20	7	2	1	6	9	6	2	2	2	2	2	6
HNRPD_HUMAN	HNRNPD	heterogeneous nuclear ribonucleoprotein D(HNRNPD)	46	2.58E-22	2	1	3	3	3	3	7	4	4	10	4	2
HSP72_HUMAN	HSPA2	heat shock protein family A (Hsp70) member 2(HSPA2)	46	6.58E-21	3	2	5	3	3	3	5	8	8	3	3	NA
ILEU_HUMAN	SERPINB1	serpin family B member 1(SERPINB1)	46	4.16E-25	8	4	5	5	3	4	1	NA	3	3	5	5
MVP_HUMAN	MVP	major vault protein(MVP)	46	3.86E-21	4	1	1	1	4	4	10	6	4	1	4	6
PDIA2_HUMAN	PDIA2	protein disulfide isomerase family A member 2(PDIA2)	46	2.25E-19	2	1	4	4	5	5	3	6	7	6	1	2
SYDC_HUMAN	DARS	aspartyl-tRNA synthetase(DARS)	46	5.37E-21	NA	2	4	5	7	3	2	4	3	7	5	4
THIM_HUMAN	ACAA2	acetyl-CoA acyltransferase 2(ACAA2)	46	1.16E-27	6	5	2	2	2	2	8	1	3	6	5	4
ACTBM_HUMAN	POTEKP	POTE ankyrin domain family member K, pseudogene(POTEKP)	45	2.44E-25	1	3	4	2	9	1	2	2	14	3	2	2
DYST_HUMAN	DST	dystonin(DST)	45	4.51E-19	7	6	1	NA	NA	5	6	7	6	2	3	2
EF1G_HUMAN	EEF1G	eukaryotic translation elongation factor 1 gamma(EEF1G)	45	1.21E-17	4	2	5	3	2	1	5	4	4	5	6	4
GFPT1_HUMAN	GFPT1	glutamine--fructose-6-phosphate transaminase 1(GFPT1)	45	3.00E-24	NA	4	7	1	3	4	4	7	5	7	2	1
LAMB1_HUMAN	LAMB1	laminin subunit beta 1(LAMB1)	45	1.26E-22	4	6	2	8	4	2	1	5	2	4	3	4
PSD11_HUMAN	PSMD11	proteasome 26S subunit, non-ATPase 11(PSMD11)	45	2.50E-21	4	4	2	NA	4	6	7	4	5	4	4	1
RS3A_HUMAN	RPS3A	ribosomal protein S3A(RPS3A)	45	1.78E-18	5	4	4	9	6	4	NA	2	3	3	2	3
SYEP_HUMAN	EPRS	glutamyl-prolyl-tRNA synthetase(EPRS)	45	7.31E-23	NA	3	1	4	8	11	9	2	4	1	1	1
UFL1_HUMAN	UFL1	UFM1 specific ligase 1(UFL1)	45	7.39E-21	5	5	1	7	5	1	3	3	3	4	3	5
AATM_HUMAN	GOT2	glutamic-oxaloacetic transaminase 2(GOT2)	44	1.53E-24	1	3	4	4	3	5	2	7	6	5	4	NA
CEL2A_HUMAN	CELA2A	chymotrypsin like elastase family member 2A(CELA2A)	44	5.02E-15	5	9	8	4	2	3	2	1	3	4	2	1
DDB1_HUMAN	DDB1	damage specific DNA binding protein 1(DDB1)	44	2.67E-25	6	2	3	1	5	5	2	2	4	4	5	5
LAMA2_HUMAN	LAMA2	laminin subunit alpha 2(LAMA2)	44	4.91E-15	10	3	3	5	4	2	3	3	1	4	3	3
LDHB_HUMAN	LDHB	lactate dehydrogenase B(LDHB)	44	2.31E-20	2	3	2	3	5	5	5	4	6	4	3	2
ODO1_HUMAN	OGDH	oxoglutarate dehydrogenase(OGDH)	44	6.83E-26	6	3	5	2	2	1	6	1	3	1	7	7
PRP8_HUMAN	PRPF8	pre-mRNA processing factor 8(PRPF8)	44	2.06E-17	2	5	2	4	2	3	7	5	1	2	6	5
PSMD2_HUMAN	PSMD2	proteasome 26S subunit, non-ATPase 2(PSMD2)	44	1.70E-23	3	3	6	6	2	4	2	1	1	3	9	4
RAB14_HUMAN	RAB14	RAB14, member RAS oncogene family(RAB14)	44	9.89E-24	6	5	2	3	NA	5	8	5	2	NA	4	4
F262_HUMAN	PFKFB2	6-phosphofructo-2-kinase/fructose-2,6-biphosphatase 2(PFKFB2)	43	2.87E-18	2	3	1	3	6	6	5	1	5	3	6	2
IF4A1_HUMAN	EIF4A1	eukaryotic translation initiation factor 4A1(EIF4A1)	43	3.05E-18	5	2	4	2	1	4	5	3	3	2	6	6
INSR2_HUMAN	INS-IGF2	INS-IGF2 readthrough(INS-IGF2)	43	8.99E-34	3	4	2	14	5	2	1	1	2	4	4	1
P5CS_HUMAN	ALDH18A1	aldehyde dehydrogenase 18 family member A1(ALDH18A1)	43	2.30E-19	3	6	6	6	2	3	4	3	4	NA	4	2
RL23A_HUMAN	RPL23A	ribosomal protein L23a(RPL23A)	43	1.71E-18	7	2	3	4	2	2	NA	3	3	7	4	6
TCPB_HUMAN	CCT2	chaperonin containing TCP1 subunit 2(CCT2)	43	2.26E-23	3	11	3	4	3	5	1	2	1	2	2	6
VATB2_HUMAN	ATP6V1B2	ATPase H+ transporting V1 subunit B2(ATP6V1B2)	43	7.14E-19	3	5	5	5	4	5	3	3	2	2	2	4
VPP1_HUMAN	ATP6V0A1	ATPase H+ transporting V0 subunit a1(ATP6V0A1)	43	2.17E-21	3	3	7	5	3	3	2	1	2	7	3	4
4F2_HUMAN	SLC3A2	solute carrier family 3 member 2(SLC3A2)	42	4.79E-24	3	3	3	4	7	6	5	2	4	1	3	1
HNRPR_HUMAN	HNRNPR	heterogeneous nuclear ribonucleoprotein R(HNRNPR)	42	2.27E-22	4	NA	4	6	8	6	6	1	2	NA	1	4
HYEP_HUMAN	EPHX1	epoxide hydrolase 1(EPHX1)	42	1.48E-16	4	9	6	7	5	3	1	1	NA	1	2	3
PCBP1_HUMAN	PCBP1	poly(rC) binding protein 1(PCBP1)	42	3.34E-19	4	5	6	3	3	2	4	2	5	4	1	3
RL9_HUMAN	RPL9	ribosomal protein L9(RPL9)	42	4.02E-21	6	2	4	4	1	2	5	3	3	3	6	3
RLA0L_HUMAN	RPLP0P6	ribosomal protein lateral stalk subunit P0 pseudogene 6(RPLP0P6)	42	7.86E-27	4	2	1	1	6	6	4	3	3	5	4	3
ADT1_HUMAN	SLC25A4	solute carrier family 25 member 4(SLC25A4)	41	5.20E-22	1	3	4	1	3	4	3	4	4	6	6	2
CTND1_HUMAN	CTNND1	catenin delta 1(CTNND1)	41	1.76E-13	3	3	6	2	2	4	5	1	3	5	4	3
DC1I2_HUMAN	DYNC1I2	dynein cytoplasmic 1 intermediate chain 2(DYNC1I2)	41	7.51E-24	4	7	11	6	5	3	3	NA	2	NA	NA	NA
GSTA1_HUMAN	GSTA1	glutathione S-transferase alpha 1(GSTA1)	41	3.97E-19	7	4	4	2	2	5	4	2	4	3	3	1
GSTP1_HUMAN	GSTP1	glutathione S-transferase pi 1(GSTP1)	41	3.96E-23	3	3	2	5	7	3	2	3	4	2	3	4
HP1B3_HUMAN	HP1BP3	heterochromatin protein 1 binding protein 3(HP1BP3)	41	2.75E-19	2	5	3	3	4	4	3	4	2	4	4	3
MAP1A_HUMAN	MAP1A	microtubule associated protein 1A(MAP1A)	41	7.00E-23	8	2	3	5	4	5	2	1	4	1	4	2
PA2G4_HUMAN	PA2G4	proliferation-associated 2G4(PA2G4)	41	1.37E-18	5	4	4	5	5	4	4	4	2	1	2	1
RTCB_HUMAN	RTCB	RNA 2',3'-cyclic phosphate and 5'-OH ligase(RTCB)	41	4.73E-20	2	5	5	3	4	3	4	6	4	3	1	1
SAFB1_HUMAN	SAFB	scaffold attachment factor B(SAFB)	41	2.62E-33	7	6	1	2	4	4	1	NA	3	1	5	7
SEPT2_HUMAN	2-Sep	septin 2(SEPT2)	41	1.88E-23	2	2	1	3	1	2	6	5	6	5	5	3
SPTB1_HUMAN	SPTB	spectrin beta, erythrocytic(SPTB)	41	6.37E-20	4	5	NA	3	8	4	1	NA	5	5	3	3
SYYC_HUMAN	YARS	tyrosyl-tRNA synthetase(YARS)	41	4.71E-18	4	6	5	3	6	2	3	5	1	3	2	1
UBR4_HUMAN	UBR4	ubiquitin protein ligase E3 component n-recognin 4(UBR4)	41	1.71E-23	3	3	4	4	8	7	4	3	2	1	NA	2
1433B_HUMAN	YWHAB	tyrosine 3-monooxygenase/tryptophan 5-monooxygenase activation protein beta(YWHAB)	40	1.08E-20	4	2	5	4	5	4	4	1	5	1	3	2
DHB12_HUMAN	HSD17B12	hydroxysteroid 17-beta dehydrogenase 12(HSD17B12)	40	1.05E-20	2	2	3	3	3	3	2	5	6	4	3	4
EIF3A_HUMAN	EIF3A	eukaryotic translation initiation factor 3 subunit A(EIF3A)	40	1.98E-17	2	3	4	5	3	2	4	5	3	5	2	2
MUTA_HUMAN	MUT	methylmalonyl-CoA mutase(MUT)	40	1.19E-24	4	2	NA	2	3	8	5	4	3	1	5	3
PDC6I_HUMAN	PDCD6IP	programmed cell death 6 interacting protein(PDCD6IP)	40	4.62E-19	4	6	8	3	2	3	2	1	NA	3	4	4
PFKAM_HUMAN	PFKM	phosphofructokinase, muscle(PFKM)	40	4.96E-21	1	NA	4	5	5	4	5	5	4	3	2	2
PTBP1_HUMAN	PTBP1	polypyrimidine tract binding protein 1(PTBP1)	40	2.55E-24	3	4	7	6	2	2	4	4	1	2	3	2
RAB2A_HUMAN	RAB2A	RAB2A, member RAS oncogene family(RAB2A)	40	9.81E-19	5	3	3	3	3	5	1	2	4	5	3	3
RS8_HUMAN	RPS8	ribosomal protein S8(RPS8)	40	1.02E-18	2	2	2	NA	3	3	4	2	6	6	5	5
SF3B1_HUMAN	SF3B1	splicing factor 3b subunit 1(SF3B1)	40	1.82E-23	2	3	7	1	1	5	3	1	6	2	6	3
SF3B3_HUMAN	SF3B3	splicing factor 3b subunit 3(SF3B3)	40	1.28E-18	5	4	2	3	1	2	3	2	3	6	5	4
AFG32_HUMAN	AFG3L2	AFG3 like matrix AAA peptidase subunit 2(AFG3L2)	39	2.74E-17	3	6	4	2	4	1	3	4	3	4	4	1
AOFA_HUMAN	MAOA	monoamine oxidase A(MAOA)	39	7.21E-21	2	4	7	4	3	2	2	1	5	5	2	2
CBPA2_HUMAN	CPA2	carboxypeptidase A2(CPA2)	39	8.44E-14	3	6	3	2	3	3	5	2	7	1	3	1
IDHP_HUMAN	IDH2	isocitrate dehydrogenase (NADP(+)) 2, mitochondrial(IDH2)	39	2.61E-22	4	3	4	6	5	1	3	4	3	4	1	1
MYO5A_HUMAN	MYO5A	myosin VA(MYO5A)	39	2.11E-18	5	5	7	3	3	3	3	4	3	NA	1	2
QCR2_HUMAN	Uqcrc2	ubiquinol-cytochrome c reductase core protein II(UQCRC2)	39	1.25E-20	3	NA	1	2	3	3	3	3	8	5	6	2
RL27_HUMAN	RPL27	ribosomal protein L27(RPL27)	39	3.95E-16	2	6	3	2	4	2	5	2	4	4	2	3
SF3A1_HUMAN	SF3A1	splicing factor 3a subunit 1(SF3A1)	39	6.98E-20	1	1	5	3	2	4	2	5	3	6	7	NA
SYAC_HUMAN	AARS	alanyl-tRNA synthetase(AARS)	39	6.69E-22	4	7	6	4	1	NA	3	2	4	3	2	3
TCPG_HUMAN	CCT3	chaperonin containing TCP1 subunit 3(CCT3)	39	9.79E-19	3	1	3	5	5	3	6	3	5	2	2	1
VATA_HUMAN	ATP6V1A	ATPase H+ transporting V1 subunit A(ATP6V1A)	39	5.64E-20	3	5	1	2	3	8	3	1	1	3	4	5
AT2A2_HUMAN	ATP2A2	ATPase sarcoplasmic/endoplasmic reticulum Ca2+ transporting 2(ATP2A2)	38	2.90E-21	5	5	1	1	2	6	5	NA	3	5	4	1
CALD1_HUMAN	CALD1	caldesmon 1(CALD1)	38	1.43E-20	7	1	2	3	1	2	4	3	6	7	1	1
CBPD_HUMAN	CPD	carboxypeptidase D(CPD)	38	1.19E-26	1	2	3	1	1	4	3	6	5	1	6	5
HSPB1_HUMAN	HSPB1	heat shock protein family B (small) member 1(HSPB1)	38	3.07E-21	7	2	4	8	1	1	2	1	1	1	5	5
NID2_HUMAN	NID2	nidogen 2(NID2)	38	4.34E-23	3	2	3	6	4	4	3	4	4	3	1	1
NUCB2_HUMAN	NUCB2	nucleobindin 2(NUCB2)	38	7.23E-17	5	2	2	5	3	5	7	2	4	1	1	1
OST48_HUMAN	DDOST	dolichyl-diphosphooligosaccharide--protein glycosyltransferase non-catalytic subunit(DDOST)	38	8.70E-19	3	3	4	4	3	6	1	2	2	5	4	1
RL18_HUMAN	RPL18	ribosomal protein L18(RPL18)	38	2.11E-14	3	2	2	3	2	2	6	3	2	5	5	3
RS3_HUMAN	RPS3	ribosomal protein S3(RPS3)	38	2.34E-14	2	1	1	2	4	6	5	4	4	5	2	2
SMC1A_HUMAN	SMC1A	structural maintenance of chromosomes 1A(SMC1A)	38	3.35E-17	4	1	8	6	2	3	3	2	2	3	3	1
ZO1_HUMAN	TJP1	tight junction protein 1(TJP1)	38	7.14E-19	1	2	4	5	7	6	1	1	3	3	3	2
COIA1_HUMAN	COL18A1	collagen type XVIII alpha 1 chain(COL18A1)	37	5.07E-25	NA	1	2	4	3	6	7	3	3	1	3	4
H2AV_HUMAN	H2AFV	H2A histone family member V(H2AFV)	37	4.78E-21	4	7	5	5	2	2	2	2	1	2	3	2
R13P3_HUMAN	RPL13AP3	ribosomal protein L13a pseudogene 3(RPL13AP3)	37	4.41E-15	1	NA	1	1	1	2	7	5	6	3	5	5
RS7_HUMAN	RPS7	ribosomal protein S7(RPS7)	37	1.25E-14	6	4	3	5	1	4	5	1	2	2	2	2
WDR1_HUMAN	WDR1	WD repeat domain 1(WDR1)	37	6.05E-22	4	2	2	8	4	1	1	NA	5	5	1	4
AN32A_HUMAN	ANP32A	acidic nuclear phosphoprotein 32 family member A(ANP32A)	36	3.87E-22	5	5	4	1	NA	2	7	1	2	3	3	3
C1TC_HUMAN	MTHFD1	methylenetetrahydrofolate dehydrogenase, cyclohydrolase and formyltetrahydrofolate synthetase 1(MTHFD1)	36	6.59E-19	5	4	6	1	2	NA	NA	5	5	3	2	3
F120A_HUMAN	FAM120A	family with sequence similarity 120A(FAM120A)	36	1.58E-18	3	5	6	8	3	1	NA	2	3	2	2	1
MY18A_HUMAN	MYO18A	myosin XVIIIA(MYO18A)	36	1.91E-19	4	5	2	2	3	5	6	NA	2	3	1	3
PFKAL_HUMAN	PFKL	phosphofructokinase, liver type(PFKL)	36	2.88E-20	2	1	4	4	1	2	1	4	5	4	5	3
SC16A_HUMAN	SEC16A	SEC16 homolog A, endoplasmic reticulum export factor(SEC16A)	36	5.05E-28	3	NA	NA	2	3	5	2	5	3	4	5	4
SYLC_HUMAN	LARS	leucyl-tRNA synthetase(LARS)	36	8.76E-18	5	5	4	4	6	2	2	NA	3	1	2	2
TAGL2_HUMAN	TAGLN2	transgelin 2(TAGLN2)	36	3.38E-14	2	2	1	NA	4	4	2	5	4	5	6	1
TCPE_HUMAN	CCT5	chaperonin containing TCP1 subunit 5(CCT5)	36	2.52E-24	2	2	3	7	6	3	2	2	3	2	3	1
AL1L2_HUMAN	ALDH1L2	aldehyde dehydrogenase 1 family member L2(ALDH1L2)	35	1.08E-18	2	10	5	2	1	1	2	1	3	1	6	1
CO4A2_HUMAN	COL4A2	collagen type IV alpha 2 chain(COL4A2)	35	3.11E-10	6	3	4	1	5	3	NA	1	2	2	4	4
FUMH_HUMAN	FH	fumarate hydratase(FH)	35	5.01E-20	2	2	1	6	7	2	3	3	NA	3	4	2
H2A1B_HUMAN	HIST1H2AE	histone cluster 1 H2A family member e(HIST1H2AE)	35	2.35E-22	2	1	13	4	NA	NA	2	NA	1	1	6	5
HNRH2_HUMAN	HNRNPH2	heterogeneous nuclear ribonucleoprotein H2 (H')(HNRNPH2)	35	1.81E-30	7	6	2	NA	1	1	1	8	6	1	1	1
HNRPC_HUMAN	HNRNPC	heterogeneous nuclear ribonucleoprotein C (C1/C2)(HNRNPC)	35	1.54E-19	5	2	NA	1	2	4	6	4	3	3	4	1
IF5A1_HUMAN	EIF5A	eukaryotic translation initiation factor 5A(EIF5A)	35	2.62E-22	3	5	4	1	NA	5	3	4	5	3	2	NA
MYO1B_HUMAN	MYO1B	myosin IB(MYO1B)	35	1.88E-22	4	4	3	7	NA	2	NA	3	3	5	3	1
NONO_HUMAN	NONO	non-POU domain containing, octamer-binding(NONO)	35	8.93E-21	3	2	1	3	4	3	3	3	5	6	1	1
OPA1_HUMAN	OPA1	OPA1, mitochondrial dynamin like GTPase(OPA1)	35	8.34E-24	1	1	3	1	4	5	7	4	6	2	NA	1
PAIRB_HUMAN	SERBP1	SERPINE1 mRNA binding protein 1(SERBP1)	35	8.23E-25	3	4	4	1	2	5	5	1	3	2	3	2
PRDX4_HUMAN	PRDX4	peroxiredoxin 4(PRDX4)	35	5.41E-16	2	1	2	8	2	4	3	2	4	1	2	4
RA1L2_HUMAN	HNRNPA1L2	heterogeneous nuclear ribonucleoprotein A1-like 2(HNRNPA1L2)	35	1.22E-19	3	6	7	6	2	1	4	2	1	1	2	NA
SCMC1_HUMAN	SLC25A24	solute carrier family 25 member 24(SLC25A24)	35	1.45E-21	3	6	3	5	8	4	1	1	1	1	2	NA
SYK_HUMAN	KARS	lysyl-tRNA synthetase(KARS)	35	6.74E-17	4	3	2	2	5	5	3	2	2	5	2	NA
TRIPB_HUMAN	TRIP11	thyroid hormone receptor interactor 11(TRIP11)	35	3.00E-19	4	7	2	2	4	2	6	3	3	NA	1	1
TXTP_HUMAN	SLC25A1	solute carrier family 25 member 1(SLC25A1)	35	2.50E-15	3	1	4	4	4	4	2	1	1	3	3	5
UGDH_HUMAN	UGDH	UDP-glucose 6-dehydrogenase(UGDH)	35	7.83E-21	5	6	6	3	5	1	1	1	2	4	NA	1
ACADM_HUMAN	ACADM	acyl-CoA dehydrogenase, C-4 to C-12 straight chain(ACADM)	34	1.82E-32	3	4	8	1	2	NA	NA	1	4	2	4	5
AL7A1_HUMAN	ALDH7A1	aldehyde dehydrogenase 7 family member A1(ALDH7A1)	34	2.57E-18	2	4	6	4	4	1	2	1	1	2	4	3
AL9A1_HUMAN	ALDH9A1	aldehyde dehydrogenase 9 family member A1(ALDH9A1)	34	2.03E-17	6	2	3	2	4	1	NA	NA	1	5	6	4
AT8A1_HUMAN	ATP8A1	ATPase phospholipid transporting 8A1(ATP8A1)	34	7.64E-18	2	1	1	3	7	5	2	1	3	3	4	2
CMC1_HUMAN	SLC25A12	solute carrier family 25 member 12(SLC25A12)	34	8.32E-17	6	7	3	1	2	NA	2	2	2	1	3	5
Contaminant_TRYP_PIG	NA	NA	34	2.08E-28	2	2	3	6	6	3	4	1	2	2	2	1
CSDE1_HUMAN	CSDE1	cold shock domain containing E1(CSDE1)	34	1.48E-14	1	3	2	1	3	1	3	7	6	4	2	1
DCTN2_HUMAN	DCTN2	dynactin subunit 2(DCTN2)	34	6.50E-20	6	1	3	3	3	5	3	2	2	2	1	3
DDX17_HUMAN	DDX17	DEAD-box helicase 17(DDX17)	34	4.63E-14	2	1	2	3	4	2	2	1	6	5	3	3
GNAI1_HUMAN	GNAI1	G protein subunit alpha i1(GNAI1)	34	1.15E-21	4	2	3	6	5	4	2	NA	NA	3	2	3
ODO2_HUMAN	DLST	dihydrolipoamide S-succinyltransferase(DLST)	34	2.77E-19	2	3	4	4	1	3	1	6	NA	2	3	5
PRS7_HUMAN	PSMC2	proteasome 26S subunit, ATPase 2(PSMC2)	34	1.23E-14	4	2	3	2	2	NA	1	2	6	7	2	3
RAN_HUMAN	RAN	RAN, member RAS oncogene family(RAN)	34	8.26E-14	2	4	4	4	5	6	1	2	2	1	3	NA
RHG01_HUMAN	ARHGAP1	Rho GTPase activating protein 1(ARHGAP1)	34	2.12E-19	2	1	2	3	2	3	4	3	4	5	3	2
SHOT1_HUMAN	SHTN1	shootin 1(SHTN1)	34	4.87E-20	2	2	2	3	3	5	6	1	4	3	2	1
SRC8_HUMAN	CTTN	cortactin(CTTN)	34	7.51E-11	2	2	3	2	2	4	2	3	6	3	3	2
UGPA_HUMAN	UGP2	UDP-glucose pyrophosphorylase 2(UGP2)	34	8.19E-19	4	4	2	4	3	2	2	3	3	1	2	4
CD99_HUMAN	CD99	CD99 molecule(CD99)	33	2.92E-12	3	5	3	5	3	1	1	1	6	3	1	1
EHD4_HUMAN	EHD4	EH domain containing 4(EHD4)	33	2.60E-27	2	4	4	5	8	1	2	NA	1	2	1	3
GTF2I_HUMAN	GTF2I	general transcription factor IIi(GTF2I)	33	1.93E-19	2	7	3	3	1	1	5	1	4	2	2	2
INS_HUMAN	INS	insulin(INS)	33	4.20E-10	4	3	5	3	5	2	NA	NA	2	5	4	NA
KINH_HUMAN	KIF5B	kinesin family member 5B(KIF5B)	33	7.74E-24	1	2	2	NA	2	5	3	5	5	3	1	4
MCCA_HUMAN	MCCC1	methylcrotonoyl-CoA carboxylase 1(MCCC1)	33	8.39E-22	2	3	5	5	5	2	1	1	4	2	2	1
NEC1_HUMAN	pcsk1	proprotein convertase subtilisin/kexin type 1(PCSK1)	33	8.92E-24	3	3	4	2	2	2	6	2	4	3	2	NA
NOP56_HUMAN	NOP56	NOP56 ribonucleoprotein(NOP56)	33	1.54E-19	2	2	5	5	1	1	2	2	2	4	3	4
QOR_HUMAN	CRYZ	crystallin zeta(CRYZ)	33	5.54E-14	3	5	2	2	2	1	1	5	4	1	4	3
RL17_HUMAN	RPL17	ribosomal protein L17(RPL17)	33	6.57E-20	4	5	4	3	3	1	1	2	4	2	4	NA
RL4_HUMAN	RPL4	ribosomal protein L4(RPL4)	33	3.76E-24	4	3	2	2	1	3	2	4	2	7	2	1
SRP72_HUMAN	SRP72	signal recognition particle 72(SRP72)	33	1.41E-24	2	2	3	2	3	2	5	3	2	7	2	NA
TCPA_HUMAN	TCP1	t-complex 1(TCP1)	33	6.88E-24	1	2	3	3	5	1	4	1	2	2	4	5
ALDH2_HUMAN	ALDH2	aldehyde dehydrogenase 2 family (mitochondrial)(ALDH2)	32	7.55E-19	2	3	2	1	NA	2	4	1	6	6	3	2
AP1B1_HUMAN	AP1B1	adaptor related protein complex 1 beta 1 subunit(AP1B1)	32	7.59E-21	1	5	3	4	2	1	2	1	1	1	6	5
CCAR2_HUMAN	CCAR2	cell cycle and apoptosis regulator 2(CCAR2)	32	4.07E-19	6	3	2	2	2	5	5	2	NA	NA	1	4
FUBP1_HUMAN	FUBP1	far upstream element binding protein 1(FUBP1)	32	1.13E-18	4	3	1	2	3	2	5	3	4	3	2	NA
PAPS2_HUMAN	PAPSS2	3'-phosphoadenosine 5'-phosphosulfate synthase 2(PAPSS2)	32	6.79E-16	NA	2	3	4	3	1	2	5	5	1	3	3
PRS6B_HUMAN	PSMC4	proteasome 26S subunit, ATPase 4(PSMC4)	32	2.08E-23	4	4	7	2	NA	5	2	2	1	NA	2	3
PSME1_HUMAN	PSME1	proteasome activator subunit 1(PSME1)	32	5.71E-25	NA	4	1	4	4	4	6	2	2	3	1	1
PURA_HUMAN	PURA	purine rich element binding protein A(PURA)	32	3.06E-12	1	2	2	5	2	7	4	2	1	2	3	1
RS15A_HUMAN	rps15a	ribosomal protein S15a(RPS15A)	32	1.87E-17	3	1	4	4	3	2	3	4	2	1	3	2
SF3B2_HUMAN	SF3B2	splicing factor 3b subunit 2(SF3B2)	32	2.77E-16	5	NA	2	6	2	7	4	NA	2	NA	2	2
SLK_HUMAN	SLK	STE20 like kinase(SLK)	32	2.57E-19	2	1	1	4	5	1	5	3	4	2	1	3
STX1A_HUMAN	stx1a	syntaxin 1A(STX1A)	32	1.40E-17	3	3	2	1	2	5	2	3	4	4	1	2
THOC4_HUMAN	ALYREF	Aly/REF export factor(ALYREF)	32	1.13E-14	4	3	NA	1	1	2	2	3	7	3	4	2
YBOX1_HUMAN	YBX1	Y-box binding protein 1(YBX1)	32	4.38E-20	NA	2	NA	3	2	4	2	2	10	4	2	1
ATPG_HUMAN	ATP5C1	ATP synthase, H+ transporting, mitochondrial F1 complex, gamma polypeptide 1(ATP5C1)	31	3.47E-15	3	1	3	6	3	3	2	1	2	1	3	3
CADH1_HUMAN	CDH1	cadherin 1(CDH1)	31	1.34E-20	3	5	3	4	3	1	NA	2	4	NA	5	1
CALM_HUMAN	CALM1	calmodulin 1(CALM1)	31	7.40E-22	2	4	2	2	3	4	4	4	2	NA	4	NA
CH10_HUMAN	hspe1	heat shock protein family E (Hsp10) member 1(HSPE1)	31	1.79E-19	6	5	2	3	1	1	2	2	3	3	2	1
DLDH_HUMAN	DLD	dihydrolipoamide dehydrogenase(DLD)	31	1.47E-15	3	2	2	3	3	4	2	1	4	2	2	3
DSRAD_HUMAN	ADAR	adenosine deaminase, RNA specific(ADAR)	31	8.38E-16	4	2	2	2	2	4	4	NA	3	1	4	3
DYN2_HUMAN	DNM2	dynamin 2(DNM2)	31	2.23E-22	2	2	1	NA	2	1	2	3	7	4	4	3
EIF3B_HUMAN	EIF3B	eukaryotic translation initiation factor 3 subunit B(EIF3B)	31	3.62E-19	5	6	2	1	1	1	2	1	6	NA	NA	6
HDGF_HUMAN	HDGF	hepatoma-derived growth factor(HDGF)	31	2.72E-17	3	5	5	NA	1	3	2	2	2	2	2	4
HNRC1_HUMAN	HNRNPCL1	heterogeneous nuclear ribonucleoprotein C-like 1(HNRNPCL1)	31	3.85E-17	3	3	1	3	3	3	4	2	1	2	4	2
HS90A_HUMAN	HSP90AA1	heat shock protein 90 alpha family class A member 1(HSP90AA1)	31	1.40E-20	8	7	1	2	1	1	NA	NA	2	2	2	5
LIMA1_HUMAN	LIMA1	LIM domain and actin binding 1(LIMA1)	31	1.07E-22	2	2	2	3	4	1	3	3	3	3	4	1
NEC2_HUMAN	pcsk2	proprotein convertase subtilisin/kexin type 2(PCSK2)	31	2.31E-17	5	3	5	3	5	3	2	1	NA	1	2	1
PGM1_HUMAN	PGM1	phosphoglucomutase 1(PGM1)	31	2.26E-19	5	4	2	1	1	NA	2	1	1	3	4	7
PSMD1_HUMAN	PSMD1	proteasome 26S subunit, non-ATPase 1(PSMD1)	31	1.49E-22	3	3	7	2	2	2	3	2	1	2	1	3
RL14_HUMAN	RPL14	ribosomal protein L14(RPL14)	31	6.62E-17	6	5	6	4	1	2	NA	1	1	1	2	2
RL7_HUMAN	RPL7	ribosomal protein L7(RPL7)	31	2.76E-19	6	1	2	NA	NA	4	6	2	1	1	4	4
SCFD1_HUMAN	SCFD1	sec1 family domain containing 1(SCFD1)	31	9.00E-23	2	4	6	2	2	3	4	NA	1	3	2	2
SEPT7_HUMAN	7-Sep	septin 7(SEPT7)	31	4.43E-20	2	NA	4	3	1	1	3	1	6	4	4	2
STIP1_HUMAN	STIP1	stress induced phosphoprotein 1(STIP1)	31	2.99E-20	3	4	1	1	NA	3	6	2	5	3	2	1
SYIM_HUMAN	iars2	isoleucyl-tRNA synthetase 2, mitochondrial(IARS2)	31	4.65E-19	2	2	1	1	2	2	1	5	6	1	4	4
U5S1_HUMAN	EFTUD2	elongation factor Tu GTP binding domain containing 2(EFTUD2)	31	9.55E-19	1	4	7	4	2	1	4	1	1	1	3	2
AIFM1_HUMAN	AIFM1	apoptosis inducing factor, mitochondria associated 1(AIFM1)	30	2.19E-20	6	3	2	1	3	1	3	2	3	1	3	2
AP3D1_HUMAN	AP3D1	adaptor related protein complex 3 delta 1 subunit(AP3D1)	30	3.76E-20	NA	3	6	1	1	5	4	3	3	2	2	NA
ARPC2_HUMAN	ARPC2	actin related protein 2/3 complex subunit 2(ARPC2)	30	1.32E-22	3	2	NA	NA	4	2	2	1	6	7	2	1
CYB5_HUMAN	CYB5A	cytochrome b5 type A(CYB5A)	30	1.43E-18	1	2	4	5	4	4	1	NA	1	3	3	2
DECR_HUMAN	DECR1	2,4-dienoyl-CoA reductase 1, mitochondrial(DECR1)	30	1.30E-19	2	2	1	2	5	4	1	2	6	2	1	2
EIF2A_HUMAN	EIF2A	eukaryotic translation initiation factor 2A(EIF2A)	30	3.51E-24	3	1	2	3	2	4	9	1	1	1	2	1
EPN4_HUMAN	CLINT1	clathrin interactor 1(CLINT1)	30	2.30E-18	2	1	NA	2	3	1	3	2	2	6	5	3
FUBP2_HUMAN	KHSRP	KH-type splicing regulatory protein(KHSRP)	30	3.49E-24	NA	NA	NA	2	2	4	5	2	10	4	1	NA
GDIA_HUMAN	GDI1	GDP dissociation inhibitor 1(GDI1)	30	5.11E-21	3	1	1	4	6	5	1	2	2	NA	NA	5
KAD3_HUMAN	AK3	adenylate kinase 3(AK3)	30	1.44E-17	2	1	1	5	2	1	2	1	3	2	5	5
PRP19_HUMAN	PRPF19	pre-mRNA processing factor 19(PRPF19)	30	3.28E-17	3	NA	NA	2	3	2	4	2	5	4	2	3
RET4_HUMAN	RBP4	retinol binding protein 4(RBP4)	30	1.63E-15	1	NA	NA	NA	1	9	7	2	4	3	2	1
RL5_HUMAN	RPL5	ribosomal protein L5(RPL5)	30	1.36E-22	3	4	2	1	5	1	2	3	2	1	2	4
RSSA_HUMAN	RPSA	ribosomal protein SA(RPSA)	30	3.72E-20	1	3	2	3	4	5	1	NA	3	2	3	3
SDPR_HUMAN	SDPR	serum deprivation response(SDPR)	30	1.07E-21	1	3	3	8	4	2	1	1	1	1	2	3
TMED4_HUMAN	TMED4	transmembrane p24 trafficking protein 4(TMED4)	30	5.75E-21	1	6	7	6	3	3	1	NA	1	1	NA	1
TPM1_HUMAN	TPM1	tropomyosin 1 (alpha)(TPM1)	30	7.18E-14	4	4	4	3	3	3	2	3	1	2	1	NA
UBP7_HUMAN	USP7	ubiquitin specific peptidase 7(USP7)	30	3.62E-25	3	2	4	2	3	2	1	1	2	4	4	2
YLPM1_HUMAN	YLPM1	YLP motif containing 1(YLPM1)	30	5.06E-17	8	3	1	2	3	2	1	1	2	1	2	4
ALDOC_HUMAN	ALDOC	aldolase, fructose-bisphosphate C(ALDOC)	29	4.34E-23	2	5	2	2	NA	2	NA	1	2	3	4	6
CALR_HUMAN	CALR	calreticulin(CALR)	29	8.72E-19	3	1	4	3	4	1	5	4	2	2	NA	NA
DDX3X_HUMAN	DDX3X	DEAD-box helicase 3, X-linked(DDX3X)	29	5.16E-20	2	1	1	4	3	2	1	4	4	4	2	1
DDX5_HUMAN	DDX5	DEAD-box helicase 5(DDX5)	29	2.13E-14	1	2	2	3	5	1	2	1	4	3	5	NA
EIF3C_HUMAN	EIF3C	eukaryotic translation initiation factor 3 subunit C(EIF3C)	29	3.94E-18	10	2	2	1	3	3	1	1	1	NA	2	3
EIF3E_HUMAN	EIF3E	eukaryotic translation initiation factor 3 subunit E(EIF3E)	29	8.22E-14	2	4	2	2	1	NA	NA	NA	5	3	5	5
HCD2_HUMAN	HSD17B10	hydroxysteroid 17-beta dehydrogenase 10(HSD17B10)	29	8.93E-23	1	1	NA	7	3	5	4	3	3	NA	1	1
IF4G2_HUMAN	EIF4G2	eukaryotic translation initiation factor 4 gamma 2(EIF4G2)	29	4.19E-21	6	4	2	NA	1	1	NA	NA	3	3	5	4
LA_HUMAN	SSB	Sjogren syndrome antigen B(SSB)	29	1.03E-13	6	4	4	2	3	NA	NA	2	3	3	1	1
PCBP2_HUMAN	PCBP2	poly(rC) binding protein 2(PCBP2)	29	2.02E-20	3	1	3	7	3	1	2	7	1	NA	NA	1
PDS5B_HUMAN	PDS5B	PDS5 cohesin associated factor B(PDS5B)	29	5.41E-20	2	4	1	5	3	2	1	2	NA	4	2	3
RAB7A_HUMAN	RAB7A	RAB7A, member RAS oncogene family(RAB7A)	29	9.62E-20	2	2	1	1	4	4	4	3	2	2	2	2
RLA0_HUMAN	RPLP0	ribosomal protein lateral stalk subunit P0(RPLP0)	29	2.49E-18	NA	4	5	1	NA	1	3	6	5	2	1	1
RU17_HUMAN	SNRNP70	small nuclear ribonucleoprotein U1 subunit 70(SNRNP70)	29	1.87E-16	3	4	5	5	2	2	1	NA	1	1	3	2
SC22B_HUMAN	SEC22B	SEC22 homolog B, vesicle trafficking protein (gene/pseudogene)(SEC22B)	29	4.09E-22	4	3	2	2	1	1	2	NA	1	4	5	4
SMC3_HUMAN	SMC3	structural maintenance of chromosomes 3(SMC3)	29	1.46E-20	4	6	NA	NA	3	1	2	3	2	3	2	3
TCPD_HUMAN	CCT4	chaperonin containing TCP1 subunit 4(CCT4)	29	2.53E-17	2	1	2	4	NA	3	3	4	1	2	5	2
TRAP1_HUMAN	TRAP1	TNF receptor associated protein 1(TRAP1)	29	3.23E-20	1	2	5	3	2	2	4	3	2	2	2	1
AFAD_HUMAN	AFDN	afadin, adherens junction formation factor(AFDN)	28	6.19E-18	2	3	2	1	2	6	2	1	5	1	2	1
ATLA3_HUMAN	ATL3	atlastin GTPase 3(ATL3)	28	1.47E-21	5	2	1	4	4	NA	1	NA	6	4	1	NA
CAP1_HUMAN	CAP1	adenylate cyclase associated protein 1(CAP1)	28	4.16E-20	NA	3	7	3	1	NA	3	3	3	3	1	1
CPT2_HUMAN	cpt2	carnitine palmitoyltransferase 2(CPT2)	28	1.17E-10	2	1	5	3	1	2	2	1	NA	1	2	8
EIF3L_HUMAN	EIF3L	eukaryotic translation initiation factor 3 subunit L(EIF3L)	28	2.08E-18	2	1	2	1	1	4	6	2	3	3	3	NA
ESYT1_HUMAN	ESYT1	extended synaptotagmin 1(ESYT1)	28	1.51E-20	2	4	2	4	2	3	NA	1	1	3	4	2
GABT_HUMAN	ABAT	4-aminobutyrate aminotransferase(ABAT)	28	6.55E-16	2	2	1	1	3	2	3	2	3	4	4	1
GBF1_HUMAN	GBF1	golgi brefeldin A resistant guanine nucleotide exchange factor 1(GBF1)	28	1.56E-21	3	3	2	3	4	4	3	NA	NA	1	NA	5
HSP74_HUMAN	HSPA4	heat shock protein family A (Hsp70) member 4(HSPA4)	28	4.13E-16	4	5	3	4	1	4	1	2	2	2	NA	NA
IMB1_HUMAN	KPNB1	karyopherin subunit beta 1(KPNB1)	28	3.07E-22	1	3	4	3	2	1	1	4	3	2	2	2
MRCKB_HUMAN	CDC42BPB	CDC42 binding protein kinase beta(CDC42BPB)	28	4.80E-19	1	2	1	NA	3	6	4	3	2	1	4	1
PRS8_HUMAN	PSMC5	proteasome 26S subunit, ATPase 5(PSMC5)	28	6.17E-18	2	4	4	1	1	5	1	1	2	2	2	3
PTPRN_HUMAN	PTPRN	protein tyrosine phosphatase, receptor type N(PTPRN)	28	5.77E-25	4	2	4	NA	1	NA	1	2	1	2	6	5
RAB1A_HUMAN	RAB1A	RAB1A, member RAS oncogene family(RAB1A)	28	2.73E-21	4	2	2	1	2	3	1	1	1	2	2	7
SART3_HUMAN	SART3	squamous cell carcinoma antigen recognized by T-cells 3(SART3)	28	1.15E-21	2	3	2	3	4	2	1	NA	4	1	5	1
SEPT9_HUMAN	9-Sep	septin 9(SEPT9)	28	2.70E-18	5	4	2	NA	1	1	2	6	2	4	1	NA
SMS_HUMAN	SST	somatostatin(SST)	28	4.97E-18	2	2	6	6	5	2	2	NA	1	1	1	NA
SRP68_HUMAN	SRP68	signal recognition particle 68(SRP68)	28	4.99E-27	6	3	2	NA	3	1	NA	NA	5	NA	5	3
TBB5_HUMAN	TUBB	tubulin beta class I(TUBB)	28	4.79E-18	2	3	1	1	3	3	4	4	2	1	1	3
TIF1B_HUMAN	TRIM28	tripartite motif containing 28(TRIM28)	28	2.95E-19	6	5	3	NA	3	1	3	1	3	3	NA	NA
UB2L3_HUMAN	UBE2L3	ubiquitin conjugating enzyme E2 L3(UBE2L3)	28	5.45E-20	2	1	NA	1	2	2	3	1	2	3	6	5
ACAD9_HUMAN	ACAD9	acyl-CoA dehydrogenase family member 9(ACAD9)	27	5.58E-17	8	3	1	1	2	2	1	2	1	1	NA	5
AT2B1_HUMAN	ATP2B1	ATPase plasma membrane Ca2+ transporting 1(ATP2B1)	27	2.06E-24	2	3	2	1	1	4	3	1	3	3	NA	4
CAN1_HUMAN	CAPN1	calpain 1(CAPN1)	27	1.99E-15	2	1	1	3	5	4	1	NA	4	3	2	1
CATD_HUMAN	CTSD	cathepsin D(CTSD)	27	1.54E-16	4	2	1	3	2	4	1	1	2	2	2	3
CDC42_HUMAN	CDC42	cell division cycle 42(CDC42)	27	2.01E-19	NA	NA	1	1	3	4	3	2	3	3	7	NA
DJB11_HUMAN	DNAJB11	DnaJ heat shock protein family (Hsp40) member B11(DNAJB11)	27	1.99E-19	1	1	1	2	2	4	2	5	1	2	3	3
DMXL2_HUMAN	DMXL2	Dmx like 2(DMXL2)	27	2.04E-18	2	NA	8	2	1	1	4	NA	4	NA	3	2
EMAL4_HUMAN	EML4	echinoderm microtubule associated protein like 4(EML4)	27	1.43E-15	3	NA	3	4	2	NA	4	1	3	3	1	3
ERP29_HUMAN	ERP29	endoplasmic reticulum protein 29(ERP29)	27	3.77E-21	1	NA	NA	NA	1	3	4	8	3	3	2	2
FA21A_HUMAN	fam21a	family with sequence similarity 21 member A(FAM21A)	27	4.91E-23	2	1	2	4	1	5	7	3	1	NA	1	NA
GOGA2_HUMAN	GOLGA2	golgin A2(GOLGA2)	27	1.39E-22	5	4	1	2	1	1	2	3	2	2	2	2
IF2B_HUMAN	EIF2S2	eukaryotic translation initiation factor 2 subunit beta(EIF2S2)	27	2.19E-12	2	3	1	3	3	3	2	2	2	2	2	2
IPYR_HUMAN	PPA1	pyrophosphatase (inorganic) 1(PPA1)	27	2.75E-18	3	NA	NA	2	3	3	1	NA	1	6	6	2
KAP2_HUMAN	PRKAR2A	protein kinase cAMP-dependent type II regulatory subunit alpha(PRKAR2A)	27	8.34E-21	3	6	2	3	2	3	2	1	NA	4	1	NA
LASP1_HUMAN	LASP1	LIM and SH3 protein 1(LASP1)	27	1.96E-12	1	1	1	3	2	5	1	2	3	3	3	2
MIF_HUMAN	MIF	macrophage migration inhibitory factor (glycosylation-inhibiting factor)(MIF)	27	7.00E-16	2	2	3	1	1	2	1	3	1	3	3	5
MOGS_HUMAN	MOGS	mannosyl-oligosaccharide glucosidase(MOGS)	27	8.34E-16	4	2	3	2	1	3	1	2	3	1	2	3
MYO1C_HUMAN	MYO1C	myosin IC(MYO1C)	27	2.44E-19	1	3	2	2	4	NA	NA	1	3	2	4	5
MYO1D_HUMAN	MYO1D	myosin ID(MYO1D)	27	9.98E-18	NA	NA	2	7	2	2	2	2	2	3	2	3
NDUS1_HUMAN	NDUFS1	NADH:ubiquinone oxidoreductase core subunit S1(NDUFS1)	27	3.03E-27	1	2	4	5	5	1	NA	1	3	2	2	1
NUP93_HUMAN	NUP93	nucleoporin 93(NUP93)	27	1.26E-16	5	4	3	1	1	NA	2	1	5	2	1	2
PDLI1_HUMAN	PDLIM1	PDZ and LIM domain 1(PDLIM1)	27	7.10E-20	3	1	4	3	1	2	1	2	4	1	2	3
PEPL_HUMAN	PPL	periplakin(PPL)	27	2.11E-13	2	2	1	4	2	4	3	2	1	2	2	2
PRDX6_HUMAN	PRDX6	peroxiredoxin 6(PRDX6)	27	1.36E-20	2	2	2	1	5	3	3	NA	2	1	5	1
RAD50_HUMAN	RAD50	RAD50 double strand break repair protein(RAD50)	27	5.50E-21	2	6	3	4	2	NA	NA	1	3	2	2	2
RBMX_HUMAN	RBMX	RNA binding motif protein, X-linked(RBMX)	27	5.20E-18	2	5	2	NA	2	2	1	2	3	3	4	1
RCN1_HUMAN	RCN1	reticulocalbin 1(RCN1)	27	2.92E-19	1	2	4	4	3	3	3	NA	1	3	2	1
RENT1_HUMAN	UPF1	UPF1, RNA helicase and ATPase(UPF1)	27	4.10E-19	2	1	3	1	NA	4	6	2	1	3	2	2
RPB1_HUMAN	POLR2A	RNA polymerase II subunit A(POLR2A)	27	5.59E-14	NA	2	NA	NA	1	1	2	2	8	7	3	1
S61A1_HUMAN	SEC61A1	Sec61 translocon alpha 1 subunit(SEC61A1)	27	6.47E-22	1	1	NA	1	3	NA	2	3	6	3	3	4
SRP54_HUMAN	SRP54	signal recognition particle 54(SRP54)	27	4.53E-18	4	1	4	1	1	3	2	4	2	3	1	1
SRPRA_HUMAN	SRPRA	SRP receptor alpha subunit(SRPRA)	27	3.93E-21	6	1	1	2	4	3	4	1	NA	NA	2	3
TB182_HUMAN	TNKS1BP1	tankyrase 1 binding protein 1(TNKS1BP1)	27	3.81E-21	2	4	1	NA	1	3	2	NA	3	5	3	3
TCOF_HUMAN	TCOF1	treacle ribosome biogenesis factor 1(TCOF1)	27	6.89E-16	4	3	2	2	3	4	NA	1	3	2	1	2
TTC37_HUMAN	TTC37	tetratricopeptide repeat domain 37(TTC37)	27	1.09E-14	2	1	5	1	3	5	2	3	1	1	1	2
1433T_HUMAN	YWHAQ	tyrosine 3-monooxygenase/tryptophan 5-monooxygenase activation protein theta(YWHAQ)	26	2.18E-20	3	NA	3	4	2	3	4	1	1	2	3	NA
2AAA_HUMAN	PPP2R1A	protein phosphatase 2 scaffold subunit Aalpha(PPP2R1A)	26	7.56E-24	3	3	2	2	1	NA	2	2	2	NA	6	3
CHD4_HUMAN	CHD4	chromodomain helicase DNA binding protein 4(CHD4)	26	3.16E-19	5	2	4	5	3	2	NA	1	NA	1	2	1
CNDP2_HUMAN	CNDP2	CNDP dipeptidase 2 (metallopeptidase M20 family)(CNDP2)	26	2.41E-20	5	1	2	2	6	2	1	2	1	1	2	1
COX5B_HUMAN	Cox5b	cytochrome c oxidase subunit 5B(COX5B)	26	3.31E-10	1	2	3	1	6	5	1	2	3	2	NA	NA
DHB4_HUMAN	HSD17B4	hydroxysteroid 17-beta dehydrogenase 4(HSD17B4)	26	1.20E-22	1	2	4	4	2	1	2	4	5	1	NA	NA
F169A_HUMAN	FAM169A	family with sequence similarity 169 member A(FAM169A)	26	1.01E-25	2	1	1	4	2	1	NA	3	7	2	3	NA
FBLL1_HUMAN	FBLL1	fibrillarin-like 1(FBLL1)	26	1.46E-21	5	4	5	4	3	NA	NA	NA	NA	NA	1	4
GCC2_HUMAN	GCC2	GRIP and coiled-coil domain containing 2(GCC2)	26	4.87E-22	4	6	2	2	3	NA	1	3	2	1	NA	2
H12_HUMAN	HIST1H1C	histone cluster 1 H1 family member c(HIST1H1C)	26	3.84E-15	2	5	4	2	2	1	3	2	2	NA	3	NA
H90B2_HUMAN	HSP90AB2P	heat shock protein 90 alpha family class B member 2, pseudogene(HSP90AB2P)	26	1.59E-14	5	3	NA	1	2	1	1	1	2	2	3	5
IF4A2_HUMAN	EIF4A2	eukaryotic translation initiation factor 4A2(EIF4A2)	26	9.73E-18	1	4	8	2	1	2	4	2	NA	1	1	NA
K1C14_HUMAN	KRT14	keratin 14(KRT14)	26	1.66E-25	1	1	2	2	NA	1	3	3	4	3	2	4
LONM_HUMAN	LONP1	lon peptidase 1, mitochondrial(LONP1)	26	1.41E-25	4	2	4	4	3	1	NA	1	NA	1	2	4
LRC59_HUMAN	LRRC59	leucine rich repeat containing 59(LRRC59)	26	1.51E-19	NA	2	5	5	4	2	2	2	2	2	NA	NA
MTCH2_HUMAN	MTCH2	mitochondrial carrier 2(MTCH2)	26	2.52E-15	1	3	3	2	2	2	2	5	2	NA	NA	4
NOP58_HUMAN	NOP58	NOP58 ribonucleoprotein(NOP58)	26	7.18E-21	2	1	1	3	2	3	3	2	5	1	1	2
PHB2_HUMAN	PHB2	prohibitin 2(PHB2)	26	4.24E-16	2	5	3	3	3	5	2	NA	1	NA	NA	2
PSAL_HUMAN	LOC440434	aminopeptidase puromycin sensitive pseudogene(LOC440434)	26	3.05E-26	4	NA	NA	NA	1	2	2	2	2	6	5	2
PYC_HUMAN	PC	pyruvate carboxylase(PC)	26	1.47E-21	4	4	2	3	3	8	1	NA	NA	1	NA	NA
PYGB_HUMAN	PYGB	phosphorylase, glycogen; brain(PYGB)	26	2.98E-22	3	4	2	3	NA	1	NA	1	5	4	2	1
RB11A_HUMAN	RAB11A	RAB11A, member RAS oncogene family(RAB11A)	26	1.68E-12	3	2	1	1	1	3	3	2	2	3	2	3
SEP11_HUMAN	11-Sep	septin 11(SEPT11)	26	2.34E-21	2	3	3	1	2	6	2	1	2	1	1	2
TBB1_HUMAN	TUBB1	tubulin beta 1 class VI(TUBB1)	26	2.55E-14	1	2	2	3	1	3	2	2	3	2	3	2
TCPH_HUMAN	CCT7	chaperonin containing TCP1 subunit 7(CCT7)	26	1.78E-18	NA	3	1	1	2	1	3	2	6	3	3	1
TPM4_HUMAN	TPM4	tropomyosin 4(TPM4)	26	1.16E-17	4	3	3	1	1	5	NA	1	1	2	2	3
TR150_HUMAN	THRAP3	thyroid hormone receptor associated protein 3(THRAP3)	26	1.45E-18	5	5	4	3	2	NA	NA	NA	1	2	3	1
TRAM1_HUMAN	TRAM1	translocation associated membrane protein 1(TRAM1)	26	5.96E-19	8	9	1	2	2	NA	NA	NA	NA	NA	3	1
USP9X_HUMAN	USP9X	ubiquitin specific peptidase 9, X-linked(USP9X)	26	1.12E-20	1	3	1	4	2	3	NA	1	3	4	2	2
1433G_HUMAN	YWHAG	tyrosine 3-monooxygenase/tryptophan 5-monooxygenase activation protein gamma(YWHAG)	25	2.44E-16	4	1	NA	1	3	1	3	3	3	2	2	2
ADDA_HUMAN	ADD1	adducin 1(ADD1)	25	1.04E-19	2	2	NA	1	3	1	2	1	3	5	4	1
ADH1A_HUMAN	ADH1A	alcohol dehydrogenase 1A (class I), alpha polypeptide(ADH1A)	25	9.40E-21	3	2	1	3	2	NA	3	3	3	3	1	1
ASPH_HUMAN	ASPH	aspartate beta-hydroxylase(ASPH)	25	2.32E-21	10	5	5	NA	1	4	NA	NA	NA	NA	NA	NA
CBPQ_HUMAN	CPQ	carboxypeptidase Q(CPQ)	25	1.10E-11	5	1	3	2	2	2	2	4	1	1	1	1
CLIP1_HUMAN	CLIP1	CAP-Gly domain containing linker protein 1(CLIP1)	25	5.58E-18	1	2	4	3	3	3	2	1	4	1	NA	1
DSG2_HUMAN	DSG2	desmoglein 2(DSG2)	25	3.96E-23	3	NA	1	3	6	5	1	NA	NA	2	2	2
E41L2_HUMAN	EPB41L2	erythrocyte membrane protein band 4.1 like 2(EPB41L2)	25	1.65E-17	NA	5	6	4	NA	2	1	NA	3	NA	4	NA
ESTD_HUMAN	ESD	esterase D(ESD)	25	6.61E-18	1	1	NA	NA	2	8	5	NA	2	3	2	1
G3BP2_HUMAN	G3BP2	G3BP stress granule assembly factor 2(G3BP2)	25	7.31E-21	1	NA	3	3	2	1	NA	3	9	2	1	NA
HBS1L_HUMAN	HBS1L	HBS1 like translational GTPase(HBS1L)	25	2.87E-21	6	3	2	2	2	1	2	NA	2	2	3	NA
HIBCH_HUMAN	HIBCH	3-hydroxyisobutyryl-CoA hydrolase(HIBCH)	25	2.26E-19	5	1	1	3	4	2	NA	1	NA	1	3	4
HIP1R_HUMAN	HIP1R	huntingtin interacting protein 1 related(HIP1R)	25	3.58E-12	NA	2	NA	3	2	6	2	2	1	2	3	2
HNRH3_HUMAN	HNRNPH3	heterogeneous nuclear ribonucleoprotein H3(HNRNPH3)	25	1.94E-24	1	NA	1	1	3	1	1	1	2	4	7	3
HUWE1_HUMAN	HUWE1	HECT, UBA and WWE domain containing 1, E3 ubiquitin protein ligase(HUWE1)	25	3.30E-20	3	3	2	3	2	NA	1	NA	5	1	3	2
IF2P_HUMAN	EIF5B	eukaryotic translation initiation factor 5B(EIF5B)	25	1.85E-21	4	1	NA	NA	2	5	4	1	4	1	2	1
KIF5C_HUMAN	KIF5C	kinesin family member 5C(KIF5C)	25	2.39E-24	4	NA	3	4	3	2	1	3	2	3	NA	NA
MARCS_HUMAN	MARCKS	myristoylated alanine rich protein kinase C substrate(MARCKS)	25	1.43E-19	5	3	4	2	4	5	2	NA	NA	NA	NA	NA
MLEC_HUMAN	MLEC	malectin(MLEC)	25	2.89E-21	1	3	2	3	6	3	3	1	2	NA	1	NA
MOES_HUMAN	MSN	moesin(MSN)	25	1.53E-16	4	3	1	1	3	1	3	1	4	2	1	1
NEST_HUMAN	NES	nestin(NES)	25	7.04E-17	3	2	1	2	1	2	3	2	4	1	2	2
PDLI5_HUMAN	PDLIM5	PDZ and LIM domain 5(PDLIM5)	25	1.18E-20	4	NA	3	4	4	4	2	1	1	NA	2	NA
PSA_HUMAN	NPEPPS	aminopeptidase puromycin sensitive(NPEPPS)	25	7.30E-13	2	3	1	4	5	2	NA	1	1	2	1	3
PSMD7_HUMAN	PSMD7	proteasome 26S subunit, non-ATPase 7(PSMD7)	25	8.24E-21	4	5	3	4	NA	NA	NA	NA	4	1	1	3
PTRF_HUMAN	PTRF	polymerase I and transcript release factor(PTRF)	25	8.88E-23	6	3	2	3	3	1	NA	1	3	3	NA	NA
RL8_HUMAN	RPL8	ribosomal protein L8(RPL8)	25	1.04E-20	2	1	2	2	1	NA	1	2	3	3	4	4
ROA1_HUMAN	HNRNPA1	heterogeneous nuclear ribonucleoprotein A1(HNRNPA1)	25	3.83E-23	1	NA	2	2	3	4	4	NA	1	4	1	3
ROCK2_HUMAN	ROCK2	Rho associated coiled-coil containing protein kinase 2(ROCK2)	25	3.35E-18	2	2	1	1	NA	1	1	4	4	2	4	3
RS20_HUMAN	RPS20	ribosomal protein S20(RPS20)	25	2.26E-18	6	5	4	3	1	1	1	NA	NA	1	1	2
SDHA_HUMAN	SDHA	succinate dehydrogenase complex flavoprotein subunit A(SDHA)	25	1.14E-16	3	1	NA	1	4	3	3	3	1	3	3	NA
SLTM_HUMAN	SLTM	SAFB like transcription modulator(SLTM)	25	3.22E-18	2	6	NA	NA	1	1	1	NA	4	4	3	3
SPTN2_HUMAN	SPTBN2	spectrin beta, non-erythrocytic 2(SPTBN2)	25	3.84E-18	4	4	2	3	4	2	2	1	NA	1	1	1
SUCB1_HUMAN	SUCLA2	succinate-CoA ligase ADP-forming beta subunit(SUCLA2)	25	1.48E-13	3	2	3	5	2	1	NA	1	1	3	3	1
TMED2_HUMAN	TMED2	transmembrane p24 trafficking protein 2(TMED2)	25	4.17E-18	NA	3	2	1	1	2	3	2	2	3	5	1
TRY2_HUMAN	PRSS2	protease, serine 2(PRSS2)	25	5.26E-20	2	4	3	2	2	2	2	1	1	2	2	2
A1AT_HUMAN	serpina1	serpin family A member 1(SERPINA1)	24	1.13E-25	4	2	1	2	2	1	1	2	3	2	1	3
ANK3_HUMAN	ANK3	ankyrin 3(ANK3)	24	2.42E-20	2	2	NA	NA	2	2	3	1	2	3	3	4
DNJA1_HUMAN	DNAJA1	DnaJ heat shock protein family (Hsp40) member A1(DNAJA1)	24	5.12E-19	NA	3	2	2	2	2	1	2	2	2	4	2
ECM29_HUMAN	KIAA0368	KIAA0368(KIAA0368)	24	1.04E-18	3	5	1	NA	2	3	3	3	2	1	1	NA
EF1B_HUMAN	EEF1B2	eukaryotic translation elongation factor 1 beta 2(EEF1B2)	24	7.72E-22	NA	3	NA	2	2	3	4	5	2	1	2	NA
ERO1B_HUMAN	ERO1B	endoplasmic reticulum oxidoreductase 1 beta(ERO1B)	24	1.84E-21	3	1	3	2	1	2	3	1	2	1	1	4
HNRL2_HUMAN	HNRNPUL2	heterogeneous nuclear ribonucleoprotein U like 2(HNRNPUL2)	24	1.78E-18	1	1	3	3	3	1	4	1	1	2	3	1
LAMB2_HUMAN	LAMB2	laminin subunit beta 2(LAMB2)	24	1.13E-19	1	3	1	2	4	2	2	1	4	1	2	1
LARP1_HUMAN	LARP1	La ribonucleoprotein domain family member 1(LARP1)	24	1.11E-17	NA	2	2	2	2	3	1	2	2	NA	4	4
LIS1_HUMAN	PAFAH1B1	platelet activating factor acetylhydrolase 1b regulatory subunit 1(PAFAH1B1)	24	1.20E-16	1	2	2	4	1	3	5	2	2	NA	NA	2
LMO7_HUMAN	LMO7	LIM domain 7(LMO7)	24	2.63E-22	1	NA	2	5	2	NA	2	1	4	4	1	2
MYDGF_HUMAN	MYDGF	myeloid derived growth factor(MYDGF)	24	3.28E-25	NA	2	NA	2	5	4	3	1	2	2	3	NA
MYL6_HUMAN	MYL6	myosin light chain 6(MYL6)	24	2.54E-16	1	3	1	1	1	1	2	3	4	2	3	2
NBEA_HUMAN	NBEA	neurobeachin(NBEA)	24	1.96E-19	NA	2	3	3	2	1	5	3	2	NA	3	NA
NPM_HUMAN	NPM1	nucleophosmin(NPM1)	24	3.21E-12	1	NA	2	2	NA	4	4	2	3	2	1	3
PGRC2_HUMAN	PGRMC2	progesterone receptor membrane component 2(PGRMC2)	24	1.71E-20	1	NA	NA	NA	NA	4	5	5	6	1	1	1
RL12_HUMAN	RPL12	ribosomal protein L12(RPL12)	24	1.50E-19	2	2	5	3	4	3	1	1	1	NA	1	1
RL21_HUMAN	RPL21	ribosomal protein L21(RPL21)	24	3.40E-20	1	2	1	NA	1	2	4	2	3	4	4	NA
RS17_HUMAN	RPS17	ribosomal protein S17(RPS17)	24	5.28E-20	1	NA	2	1	2	3	4	2	3	2	3	1
RS6_HUMAN	RPS6	ribosomal protein S6(RPS6)	24	2.59E-15	2	2	5	2	3	2	1	2	2	2	1	NA
SC23B_HUMAN	SEC23B	Sec23 homolog B, coat complex II component(SEC23B)	24	1.04E-16	3	6	2	3	2	4	1	1	NA	NA	1	1
SERA_HUMAN	PHGDH	phosphoglycerate dehydrogenase(PHGDH)	24	3.70E-21	NA	NA	5	5	2	4	2	NA	1	2	2	1
SMRC2_HUMAN	SMARCC2	SWI/SNF related, matrix associated, actin dependent regulator of chromatin subfamily c member 2(SMARCC2)	24	2.38E-18	1	3	NA	NA	4	4	1	2	4	4	1	NA
SQRD_HUMAN	SQRDL	sulfide quinone reductase-like (yeast)(SQRDL)	24	1.61E-17	1	2	3	4	4	3	1	2	2	1	NA	1
SUCB2_HUMAN	SUCLG2	succinate-CoA ligase GDP-forming beta subunit(SUCLG2)	24	1.87E-21	3	2	NA	3	8	2	1	1	NA	NA	3	1
SYNE1_HUMAN	SYNE1	spectrin repeat containing nuclear envelope protein 1(SYNE1)	24	3.21E-19	3	3	3	3	1	3	1	2	NA	2	1	2
SYQ_HUMAN	QARS	glutaminyl-tRNA synthetase(QARS)	24	1.41E-20	NA	NA	1	1	1	1	2	2	5	5	3	3
TBA4B_HUMAN	TUBA4B	tubulin alpha 4b(TUBA4B)	24	1.44E-15	3	2	3	NA	2	1	1	1	2	3	4	2
TPP1_HUMAN	TPP1	tripeptidyl peptidase 1(TPP1)	24	3.46E-17	1	2	1	3	3	3	NA	1	2	2	2	4
TXLNA_HUMAN	TXLNA	taxilin alpha(TXLNA)	24	1.83E-19	NA	NA	1	4	3	3	3	2	4	4	NA	NA
VAPA_HUMAN	VAPA	VAMP associated protein A(VAPA)	24	3.36E-17	NA	2	2	1	3	5	3	1	2	4	1	NA
1433F_HUMAN	YWHAH	tyrosine 3-monooxygenase/tryptophan 5-monooxygenase activation protein eta(YWHAH)	23	2.58E-21	2	1	1	NA	1	1	1	1	2	3	6	4
ABCD3_HUMAN	ABCD3	ATP binding cassette subfamily D member 3(ABCD3)	23	3.01E-18	5	3	NA	NA	NA	NA	1	3	2	1	5	3
AT2A1_HUMAN	ATP2A1	ATPase sarcoplasmic/endoplasmic reticulum Ca2+ transporting 1(ATP2A1)	23	1.44E-18	NA	2	3	6	4	2	3	2	1	NA	NA	NA
BAP31_HUMAN	BCAP31	B-cell receptor-associated protein 31(BCAP31)	23	3.63E-14	4	4	2	1	NA	2	1	5	2	NA	NA	2
CD166_HUMAN	ALCAM	activated leukocyte cell adhesion molecule(ALCAM)	23	1.35E-17	3	1	1	NA	NA	1	NA	1	3	3	7	3
CN37_HUMAN	CNP	2',3'-cyclic nucleotide 3' phosphodiesterase(CNP)	23	5.21E-20	1	2	4	3	2	1	2	2	1	2	1	2
COCA1_HUMAN	COL12A1	collagen type XII alpha 1 chain(COL12A1)	23	3.80E-17	2	1	1	4	2	1	4	2	2	1	2	1
CSN4_HUMAN	COPS4	COP9 signalosome subunit 4(COPS4)	23	2.65E-15	2	2	1	3	4	1	NA	1	6	1	1	1
ETFB_HUMAN	ETFB	electron transfer flavoprotein beta subunit(ETFB)	23	5.95E-19	1	3	3	7	4	3	1	NA	1	NA	NA	NA
FKBP2_HUMAN	FKBP2	FK506 binding protein 2(FKBP2)	23	4.98E-16	1	2	1	2	2	2	2	2	3	2	3	1
FKBP5_HUMAN	FKBP5	FK506 binding protein 5(FKBP5)	23	7.71E-22	2	1	2	5	1	3	NA	2	2	1	3	1
FUBP3_HUMAN	FUBP3	far upstream element binding protein 3(FUBP3)	23	1.36E-20	3	2	3	1	NA	NA	3	1	NA	1	4	5
GLSK_HUMAN	GLS	glutaminase(GLS)	23	9.85E-19	4	1	1	1	5	1	1	NA	2	2	3	2
GOGA3_HUMAN	GOLGA3	golgin A3(GOLGA3)	23	9.04E-21	6	1	1	2	2	NA	2	2	1	1	2	3
K1C19_HUMAN	KRT19	keratin 19(KRT19)	23	1.97E-21	2	3	1	2	NA	4	2	NA	NA	2	2	5
KAD2_HUMAN	AK2	adenylate kinase 2(AK2)	23	1.22E-16	1	1	3	3	3	NA	2	5	4	1	NA	NA
KIF5A_HUMAN	KIF5A	kinesin family member 5A(KIF5A)	23	1.04E-18	2	1	1	3	3	3	2	4	NA	1	3	NA
LAMA4_HUMAN	LAMA4	laminin subunit alpha 4(LAMA4)	23	6.18E-20	3	3	1	2	1	NA	NA	NA	3	4	4	2
LNP_HUMAN	LNPK	lunapark, ER junction formation factor(LNPK)	23	6.07E-23	2	2	4	2	1	NA	1	1	2	2	3	3
ML12A_HUMAN	MYL12A	myosin light chain 12A(MYL12A)	23	6.22E-23	2	NA	NA	NA	NA	1	1	3	1	6	3	6
NU214_HUMAN	NUP214	nucleoporin 214(NUP214)	23	5.16E-17	5	3	NA	1	1	2	1	1	1	2	2	4
NUCB1_HUMAN	NUCB1	nucleobindin 1(NUCB1)	23	2.17E-19	2	3	3	4	1	4	1	1	1	1	NA	2
PA21B_HUMAN	PLA2G1B	phospholipase A2 group IB(PLA2G1B)	23	7.32E-15	3	4	1	2	NA	NA	NA	1	2	3	4	3
PABP4_HUMAN	PABPC4	poly(A) binding protein cytoplasmic 4(PABPC4)	23	1.00E-20	5	2	1	2	2	1	1	1	2	3	1	2
PFKAP_HUMAN	PFKP	phosphofructokinase, platelet(PFKP)	23	7.50E-18	1	3	NA	2	NA	2	2	5	5	2	1	NA
PRS4_HUMAN	PSMC1	proteasome 26S subunit, ATPase 1(PSMC1)	23	1.33E-22	7	2	NA	NA	1	2	1	2	2	NA	4	2
RAB6A_HUMAN	RAB6A	RAB6A, member RAS oncogene family(RAB6A)	23	4.80E-16	2	4	3	2	2	3	1	1	2	1	1	1
RUVB1_HUMAN	RUVBL1	RuvB like AAA ATPase 1(RUVBL1)	23	2.35E-26	NA	NA	2	1	2	1	NA	1	7	2	4	3
S38AA_HUMAN	SLC38A10	solute carrier family 38 member 10(SLC38A10)	23	7.44E-19	4	1	1	7	3	NA	1	3	2	NA	1	NA
SAC1_HUMAN	SACM1L	SAC1 suppressor of actin mutations 1-like (yeast)(SACM1L)	23	1.38E-25	2	4	NA	NA	3	1	3	1	3	1	2	3
SBP1_HUMAN	SELENBP1	selenium binding protein 1(SELENBP1)	23	1.04E-21	2	2	3	5	4	2	1	NA	2	2	NA	NA
SNTB1_HUMAN	SNTB1	syntrophin beta 1(SNTB1)	23	7.97E-17	2	2	2	1	2	2	1	NA	2	2	4	3
SRBS2_HUMAN	SORBS2	sorbin and SH3 domain containing 2(SORBS2)	23	8.97E-16	NA	2	1	3	1	2	1	4	2	1	4	2
STML2_HUMAN	STOML2	stomatin like 2(STOML2)	23	1.97E-20	NA	NA	1	2	1	1	7	2	2	3	4	NA
VAPB_HUMAN	VAPB	VAMP associated protein B and C(VAPB)	23	3.72E-16	7	2	NA	NA	NA	NA	NA	1	1	4	4	4
ABCC8_HUMAN	ABCC8	ATP binding cassette subfamily C member 8(ABCC8)	22	4.39E-18	4	4	1	1	1	3	NA	NA	3	2	2	1
ABCF1_HUMAN	ABCF1	ATP binding cassette subfamily F member 1(ABCF1)	22	5.58E-22	NA	1	3	2	2	NA	3	1	4	4	1	1
ACTY_HUMAN	ACTR1B	ARP1 actin-related protein 1 homolog B, centractin beta(ACTR1B)	22	1.86E-17	2	2	2	4	4	1	2	2	2	1	NA	NA
AMYP_HUMAN	amy2a	amylase, alpha 2A (pancreatic)(AMY2A)	22	2.29E-15	3	2	3	1	2	2	1	1	1	1	4	1
APEX1_HUMAN	APEX1	apurinic/apyrimidinic endodeoxyribonuclease 1(APEX1)	22	3.49E-20	5	2	1	NA	2	NA	NA	2	3	3	2	2
APMAP_HUMAN	APMAP	adipocyte plasma membrane associated protein(APMAP)	22	1.46E-18	1	1	3	1	3	3	4	2	2	1	1	NA
AT131_HUMAN	ATP13A1	ATPase 13A1(ATP13A1)	22	1.29E-16	NA	1	1	3	1	4	3	2	1	2	4	NA
BIG2_HUMAN	ARFGEF2	ADP ribosylation factor guanine nucleotide exchange factor 2(ARFGEF2)	22	9.45E-20	4	3	1	3	1	1	3	2	1	2	NA	1
CO3A1_HUMAN	COL3A1	collagen type III alpha 1 chain(COL3A1)	22	2.76E-15	2	1	1	1	3	2	4	3	1	2	1	1
COEA1_HUMAN	COL14A1	collagen type XIV alpha 1 chain(COL14A1)	22	4.31E-24	1	1	1	NA	5	2	3	1	1	3	2	2
DC1L2_HUMAN	DYNC1LI2	dynein cytoplasmic 1 light intermediate chain 2(DYNC1LI2)	22	3.12E-20	2	2	3	1	NA	NA	2	3	4	2	1	2
DDX21_HUMAN	DDX21	DExD-box helicase 21(DDX21)	22	3.38E-18	3	2	NA	1	2	3	2	NA	5	2	1	1
E41L1_HUMAN	EPB41L1	erythrocyte membrane protein band 4.1 like 1(EPB41L1)	22	2.43E-18	2	2	3	6	2	1	1	NA	1	NA	3	1
EIF3F_HUMAN	EIF3F	eukaryotic translation initiation factor 3 subunit F(EIF3F)	22	6.15E-17	1	2	3	6	3	3	NA	1	1	NA	1	1
FBRL_HUMAN	FBL	fibrillarin(FBL)	22	2.33E-21	3	4	3	NA	1	2	1	1	1	3	2	1
FKBP4_HUMAN	FKBP4	FK506 binding protein 4(FKBP4)	22	3.20E-21	NA	4	3	2	1	4	2	2	NA	2	1	1
GNA11_HUMAN	GNA11	G protein subunit alpha 11(GNA11)	22	1.55E-17	NA	2	2	NA	2	1	2	3	5	3	2	NA
HMGN2_HUMAN	HMGN2	high mobility group nucleosomal binding domain 2(HMGN2)	22	2.45E-14	1	1	NA	NA	2	2	3	2	3	4	3	1
IF2GL_HUMAN	LOC255308	eukaryotic translation initiation factor 2 subunit gamma pseudogene(LOC255308)	22	1.74E-17	3	3	2	1	1	1	2	2	1	1	3	2
K2C5_HUMAN	KRT5	keratin 5(KRT5)	22	2.99E-19	1	1	NA	2	2	2	7	NA	NA	2	3	2
LKHA4_HUMAN	LTA4H	leukotriene A4 hydrolase(LTA4H)	22	1.55E-18	1	2	4	4	2	2	NA	NA	2	4	1	NA
MAOM_HUMAN	ME2	malic enzyme 2(ME2)	22	3.54E-18	NA	1	1	3	4	3	NA	NA	1	4	4	1
MYH11_HUMAN	MYH11	myosin heavy chain 11(MYH11)	22	1.51E-19	NA	2	3	3	3	3	3	NA	NA	2	2	1
NB5R3_HUMAN	cyb5r3	cytochrome b5 reductase 3(CYB5R3)	22	3.62E-28	3	2	NA	NA	1	NA	3	3	2	2	3	3
NDK8_HUMAN	NME2P1	NME/NM23 nucleoside diphosphate kinase 2 pseudogene 1(NME2P1)	22	6.48E-20	3	1	2	2	2	2	3	1	1	NA	3	2
OSBP1_HUMAN	OSBP	oxysterol binding protein(OSBP)	22	1.02E-19	1	NA	NA	4	1	2	1	1	3	3	4	2
PLSI_HUMAN	PLS1	plastin 1(PLS1)	22	6.65E-22	1	2	1	NA	2	NA	3	2	3	4	3	1
PRS6A_HUMAN	PSMC3	proteasome 26S subunit, ATPase 3(PSMC3)	22	7.27E-19	NA	1	2	1	1	2	4	2	4	2	3	NA
PRUN2_HUMAN	PRUNE2	prune homolog 2(PRUNE2)	22	3.89E-21	3	NA	1	4	2	4	2	NA	3	NA	2	1
PSMD3_HUMAN	PSMD3	proteasome 26S subunit, non-ATPase 3(PSMD3)	22	2.23E-18	NA	3	2	NA	1	2	NA	1	5	3	3	2
RL26L_HUMAN	RPL26L1	ribosomal protein L26 like 1(RPL26L1)	22	7.56E-11	2	1	2	3	1	1	1	1	2	2	4	2
RS11_HUMAN	RPS11	ribosomal protein S11(RPS11)	22	1.97E-14	1	2	1	1	NA	NA	NA	NA	2	4	7	4
RS16_HUMAN	RPS16	ribosomal protein S16(RPS16)	22	5.50E-14	3	2	1	2	3	3	2	1	2	1	1	1
RS21_HUMAN	RPS21	ribosomal protein S21(RPS21)	22	1.31E-14	1	NA	NA	NA	4	4	4	NA	3	3	2	1
RUVB2_HUMAN	RUVBL2	RuvB like AAA ATPase 2(RUVBL2)	22	5.06E-21	2	2	1	NA	3	3	2	2	1	3	1	2
SMCA2_HUMAN	SMARCA2	SWI/SNF related, matrix associated, actin dependent regulator of chromatin, subfamily a, member 2(SMARCA2)	22	3.62E-22	1	3	NA	1	1	3	3	2	1	4	3	NA
SON_HUMAN	SON	SON DNA binding protein(SON)	22	2.04E-16	2	NA	4	1	4	2	NA	NA	2	NA	6	1
SRRT_HUMAN	SRRT	serrate, RNA effector molecule(SRRT)	22	3.27E-11	1	4	3	3	1	3	2	1	2	NA	NA	2
STAT3_HUMAN	STAT3	signal transducer and activator of transcription 3(STAT3)	22	3.29E-20	1	2	1	3	3	3	1	1	NA	3	2	2
UCHL1_HUMAN	UCHL1	ubiquitin C-terminal hydrolase L1(UCHL1)	22	3.04E-20	2	1	3	4	8	1	NA	NA	NA	NA	NA	3
VMA5A_HUMAN	VWA5A	von Willebrand factor A domain containing 5A(VWA5A)	22	3.95E-19	3	NA	1	1	NA	3	2	1	2	3	4	2
ATPO_HUMAN	ATP5O	ATP synthase, H+ transporting, mitochondrial F1 complex, O subunit(ATP5O)	21	4.38E-16	1	3	4	2	1	NA	NA	2	4	2	1	1
CAH2_HUMAN	CA2	carbonic anhydrase 2(CA2)	21	3.56E-24	3	4	2	2	1	1	1	2	2	1	NA	2
CATA_HUMAN	CAT	catalase(CAT)	21	3.54E-19	2	2	6	1	1	5	NA	NA	NA	NA	3	1
CD2AP_HUMAN	CD2AP	CD2 associated protein(CD2AP)	21	4.97E-21	NA	NA	2	NA	1	2	1	1	9	3	2	NA
CNOT1_HUMAN	CNOT1	CCR4-NOT transcription complex subunit 1(CNOT1)	21	1.41E-15	3	2	5	3	NA	2	1	NA	2	2	1	NA
DC1L1_HUMAN	DYNC1LI1	dynein cytoplasmic 1 light intermediate chain 1(DYNC1LI1)	21	1.47E-18	1	1	1	5	3	NA	NA	1	2	5	2	NA
EF1D_HUMAN	EEF1D	eukaryotic translation elongation factor 1 delta(EEF1D)	21	2.39E-17	2	NA	2	5	1	1	3	NA	NA	3	3	1
ERF1_HUMAN	ETF1	eukaryotic translation termination factor 1(ETF1)	21	4.01E-18	1	NA	NA	NA	1	3	3	3	2	3	3	2
FKB15_HUMAN	FKBP15	FK506 binding protein 15(FKBP15)	21	3.20E-18	3	4	3	NA	2	2	1	1	1	2	1	1
GOGA5_HUMAN	GOLGA5	golgin A5(GOLGA5)	21	1.97E-26	NA	2	7	4	NA	1	1	2	2	1	1	NA
GSHR_HUMAN	GSR	glutathione-disulfide reductase(GSR)	21	4.15E-20	6	4	2	2	2	NA	1	NA	1	NA	1	2
GUAA_HUMAN	GMPS	guanine monophosphate synthase(GMPS)	21	1.11E-18	1	1	6	4	NA	2	1	1	2	1	1	1
HM13_HUMAN	HM13	histocompatibility minor 13(HM13)	21	1.11E-22	1	2	2	2	1	2	3	2	5	NA	1	NA
HS90B_HUMAN	HSP90AB1	heat shock protein 90 alpha family class B member 1(HSP90AB1)	21	7.43E-22	4	6	3	1	NA	1	NA	2	1	NA	2	1
ICAL_HUMAN	CAST	calpastatin(CAST)	21	2.66E-21	4	1	3	NA	1	4	1	NA	2	2	3	NA
IF4B_HUMAN	EIF4B	eukaryotic translation initiation factor 4B(EIF4B)	21	5.78E-17	3	4	3	2	3	1	3	1	1	NA	NA	NA
ILF2_HUMAN	ILF2	interleukin enhancer binding factor 2(ILF2)	21	1.02E-20	2	3	2	5	2	2	2	1	NA	1	1	NA
KLC1_HUMAN	KLC1	kinesin light chain 1(KLC1)	21	3.90E-16	2	1	4	2	1	4	2	NA	2	3	NA	NA
M2OM_HUMAN	SLC25A11	solute carrier family 25 member 11(SLC25A11)	21	1.25E-18	3	2	NA	2	2	3	2	NA	5	NA	NA	2
MARE1_HUMAN	MAPRE1	microtubule associated protein RP/EB family member 1(MAPRE1)	21	1.14E-21	NA	2	2	3	1	2	2	1	2	2	3	1
MDHC_HUMAN	MDH1	malate dehydrogenase 1(MDH1)	21	1.19E-17	3	1	4	2	2	NA	3	1	1	2	2	NA
MPRIP_HUMAN	MPRIP	myosin phosphatase Rho interacting protein(MPRIP)	21	1.60E-14	6	5	1	4	NA	NA	NA	3	1	NA	1	NA
NDUS2_HUMAN	NDUFS2	NADH:ubiquinone oxidoreductase core subunit S2(NDUFS2)	21	9.27E-17	NA	1	1	2	2	2	2	2	2	2	3	2
NHRF1_HUMAN	SLC9A3R1	SLC9A3 regulator 1(SLC9A3R1)	21	8.10E-25	3	NA	NA	NA	1	5	5	2	2	1	1	1
PARK7_HUMAN	PARK7	Parkinsonism associated deglycase(PARK7)	21	2.88E-23	3	5	3	3	2	NA	1	1	NA	1	2	NA
PRC2C_HUMAN	PRRC2C	proline rich coiled-coil 2C(PRRC2C)	21	1.27E-17	1	NA	1	2	4	5	1	NA	5	2	NA	NA
PREP_HUMAN	PITRM1	pitrilysin metallopeptidase 1(PITRM1)	21	4.50E-17	3	NA	NA	NA	1	1	NA	5	4	2	4	1
PRP6_HUMAN	PRPF6	pre-mRNA processing factor 6(PRPF6)	21	9.02E-19	2	1	2	2	NA	1	NA	NA	4	4	3	2
PTPR2_HUMAN	PTPRN2	protein tyrosine phosphatase, receptor type N2(PTPRN2)	21	1.06E-17	2	1	1	3	2	3	3	1	2	1	1	1
PYR1_HUMAN	CAD	carbamoyl-phosphate synthetase 2, aspartate transcarbamylase, and dihydroorotase(CAD)	21	3.49E-23	2	1	4	2	1	1	4	NA	NA	2	2	2
RL10A_HUMAN	RPL10A	ribosomal protein L10a(RPL10A)	21	1.55E-12	5	3	3	NA	1	NA	NA	1	NA	1	4	3
RS14_HUMAN	RPS14	ribosomal protein S14(RPS14)	21	7.15E-20	2	4	5	5	2	NA	1	NA	2	NA	NA	NA
SC24C_HUMAN	SEC24C	SEC24 homolog C, COPII coat complex component(SEC24C)	21	1.22E-20	NA	NA	4	4	3	2	NA	NA	1	4	2	1
SKIV2_HUMAN	SKIV2L	Ski2 like RNA helicase(SKIV2L)	21	1.14E-16	1	3	4	2	NA	NA	NA	1	5	1	2	2
SYFB_HUMAN	FARSB	phenylalanyl-tRNA synthetase beta subunit(FARSB)	21	7.91E-15	5	NA	1	3	2	1	2	1	2	NA	2	2
SYTC_HUMAN	TARS	threonyl-tRNA synthetase(TARS)	21	8.06E-16	NA	NA	1	NA	1	3	4	3	3	4	1	1
TMF1_HUMAN	TMF1	TATA element modulatory factor 1(TMF1)	21	7.81E-17	2	3	1	3	NA	1	3	2	3	2	1	NA
TOM70_HUMAN	TOMM70	translocase of outer mitochondrial membrane 70(TOMM70)	21	8.64E-24	3	2	2	2	2	4	2	NA	1	2	1	NA
TPM3_HUMAN	TPM3	tropomyosin 3(TPM3)	21	5.94E-13	2	2	4	3	2	2	2	NA	NA	3	1	NA
UBP5_HUMAN	USP5	ubiquitin specific peptidase 5(USP5)	21	7.77E-14	1	NA	NA	1	1	2	2	3	5	3	NA	3
VPS35_HUMAN	VPS35	VPS35, retromer complex component(VPS35)	21	4.33E-20	3	2	3	2	1	1	1	NA	2	1	2	3
AACT_HUMAN	SERPINA3	serpin family A member 3(SERPINA3)	20	8.92E-22	4	1	3	NA	2	1	1	NA	NA	1	4	3
ACO13_HUMAN	ACOT13	acyl-CoA thioesterase 13(ACOT13)	20	4.44E-16	3	1	2	1	2	1	2	2	2	1	2	1
ACOC_HUMAN	ACO1	aconitase 1(ACO1)	20	1.74E-18	3	2	5	1	1	1	1	2	NA	NA	3	1
ADDG_HUMAN	ADD3	adducin 3(ADD3)	20	3.11E-17	2	3	NA	2	5	1	1	1	1	2	1	1
AIMP1_HUMAN	AIMP1	aminoacyl tRNA synthetase complex interacting multifunctional protein 1(AIMP1)	20	2.48E-17	1	NA	3	NA	NA	NA	2	2	4	3	5	NA
AKA12_HUMAN	AKAP12	A-kinase anchoring protein 12(AKAP12)	20	6.46E-23	3	NA	2	1	1	7	3	1	NA	NA	2	NA
AMPD2_HUMAN	AMPD2	adenosine monophosphate deaminase 2(AMPD2)	20	2.59E-19	1	1	1	2	2	2	6	4	NA	NA	NA	1
ARP3_HUMAN	ACTR3	ARP3 actin related protein 3 homolog(ACTR3)	20	3.43E-14	4	3	2	NA	1	NA	1	1	1	NA	2	5
ATP5H_HUMAN	ATP5H	ATP synthase, H+ transporting, mitochondrial Fo complex subunit D(ATP5H)	20	4.06E-18	2	7	3	1	3	2	NA	NA	NA	NA	2	NA
C1QBP_HUMAN	C1QBP	complement C1q binding protein(C1QBP)	20	1.21E-17	1	1	1	2	1	3	2	1	NA	1	4	3
CING_HUMAN	CGN	cingulin(CGN)	20	2.39E-17	1	2	1	2	3	2	1	1	4	2	NA	1
CISY_HUMAN	CS	citrate synthase(CS)	20	2.24E-18	1	NA	1	2	3	1	1	1	4	NA	1	5
COFA1_HUMAN	COL15A1	collagen type XV alpha 1 chain(COL15A1)	20	7.19E-20	1	3	1	NA	3	2	3	3	1	1	1	1
COPE_HUMAN	COPE	coatomer protein complex subunit epsilon(COPE)	20	7.48E-16	3	6	2	1	1	NA	1	1	NA	NA	2	3
CTRC_HUMAN	CTRC	chymotrypsin C(CTRC)	20	5.30E-16	NA	1	2	6	5	2	1	NA	NA	1	1	1
DCE2_HUMAN	GAD2	glutamate decarboxylase 2(GAD2)	20	2.73E-16	1	2	NA	2	2	2	2	1	2	3	2	1
DEK_HUMAN	DEK	DEK proto-oncogene(DEK)	20	9.84E-18	4	2	1	3	3	2	1	NA	NA	2	1	1
EIF3D_HUMAN	EIF3D	eukaryotic translation initiation factor 3 subunit D(EIF3D)	20	5.08E-21	1	3	1	NA	NA	NA	2	NA	5	NA	6	2
EIF3H_HUMAN	EIF3H	eukaryotic translation initiation factor 3 subunit H(EIF3H)	20	2.48E-23	1	2	2	1	3	3	3	NA	1	1	NA	3
ENPLL_HUMAN	HSP90B2P	heat shock protein 90 beta family member 2, pseudogene(HSP90B2P)	20	5.33E-21	1	1	NA	1	1	4	4	4	2	1	NA	1
ERP44_HUMAN	ERP44	endoplasmic reticulum protein 44(ERP44)	20	5.89E-19	NA	2	3	4	2	2	NA	1	2	2	2	NA
GNAO_HUMAN	GNAO1	G protein subunit alpha o1(GNAO1)	20	1.86E-18	1	3	5	3	1	1	1	1	NA	3	1	NA
H2B1C_HUMAN	HIST1H2BD	histone cluster 1 H2B family member d(HIST1H2BD)	20	3.57E-16	3	2	3	1	3	5	1	NA	NA	1	NA	1
IF4A3_HUMAN	EIF4A3	eukaryotic translation initiation factor 4A3(EIF4A3)	20	2.45E-15	3	2	1	1	2	NA	2	1	2	3	2	1
KIF1A_HUMAN	KIF1A	kinesin family member 1A(KIF1A)	20	1.28E-16	1	4	NA	3	2	1	2	NA	6	1	NA	NA
MYPT1_HUMAN	PPP1R12A	protein phosphatase 1 regulatory subunit 12A(PPP1R12A)	20	2.70E-17	2	2	1	3	2	3	1	NA	NA	1	1	4
NAMPT_HUMAN	NAMPT	nicotinamide phosphoribosyltransferase(NAMPT)	20	1.35E-18	1	NA	NA	NA	NA	1	2	1	4	3	3	5
NBAS_HUMAN	NBAS	neuroblastoma amplified sequence(NBAS)	20	1.35E-16	2	3	NA	1	2	2	4	1	1	NA	2	2
NDKA_HUMAN	NME1	NME/NM23 nucleoside diphosphate kinase 1(NME1)	20	3.55E-17	3	1	1	1	1	1	1	NA	NA	5	4	2
NUP98_HUMAN	NUP98	nucleoporin 98(NUP98)	20	2.29E-17	NA	4	2	3	1	4	1	NA	NA	2	1	2
PCYOX_HUMAN	PCYOX1	prenylcysteine oxidase 1(PCYOX1)	20	1.72E-18	1	NA	1	2	1	1	NA	2	3	4	2	3
PIMT_HUMAN	PCMT1	protein-L-isoaspartate (D-aspartate) O-methyltransferase(PCMT1)	20	3.30E-17	1	1	1	3	1	1	NA	2	2	3	3	2
PSA5_HUMAN	PSMA5	proteasome subunit alpha 5(PSMA5)	20	1.57E-19	2	NA	NA	1	3	1	1	NA	4	3	2	3
PTN23_HUMAN	PTPN23	protein tyrosine phosphatase, non-receptor type 23(PTPN23)	20	8.27E-11	2	3	1	NA	1	NA	1	3	3	3	1	2
RAB3A_HUMAN	RAB3A	RAB3A, member RAS oncogene family(RAB3A)	20	1.04E-17	3	2	1	NA	NA	NA	1	2	3	2	3	3
RAB3B_HUMAN	RAB3B	RAB3B, member RAS oncogene family(RAB3B)	20	1.07E-19	NA	2	4	5	NA	NA	1	3	2	1	2	NA
RBBP4_HUMAN	RBBP4	RB binding protein 4, chromatin remodeling factor(RBBP4)	20	7.00E-12	5	6	NA	1	1	1	1	3	1	NA	NA	1
RL13_HUMAN	RPL13	ribosomal protein L13(RPL13)	20	3.48E-13	1	1	1	2	1	3	4	2	2	2	1	NA
RPB2_HUMAN	POLR2B	RNA polymerase II subunit B(POLR2B)	20	6.05E-22	2	2	3	1	1	2	1	1	2	2	3	NA
RS25_HUMAN	RPS25	ribosomal protein S25(RPS25)	20	1.24E-14	2	2	1	1	3	2	2	2	3	1	NA	1
RTN4_HUMAN	RTN4	reticulon 4(RTN4)	20	6.65E-19	5	2	NA	1	1	1	NA	NA	2	3	2	3
SCRN1_HUMAN	SCRN1	secernin 1(SCRN1)	20	2.18E-23	NA	1	1	3	6	1	3	1	2	2	NA	NA
SNR40_HUMAN	SNRNP40	small nuclear ribonucleoprotein U5 subunit 40(SNRNP40)	20	4.19E-21	3	3	4	2	NA	NA	NA	NA	NA	4	1	3
SNUT1_HUMAN	SART1	squamous cell carcinoma antigen recognized by T-cells 1(SART1)	20	4.16E-18	4	3	2	NA	4	2	2	1	1	NA	NA	1
SORL_HUMAN	SORL1	sortilin related receptor 1(SORL1)	20	1.15E-17	1	2	1	2	NA	1	3	1	2	2	3	2
STT3A_HUMAN	STT3A	STT3A, catalytic subunit of the oligosaccharyltransferase complex(STT3A)	20	2.86E-15	NA	1	3	4	2	1	1	NA	1	2	3	2
SYSC_HUMAN	SARS	seryl-tRNA synthetase(SARS)	20	2.76E-18	4	2	3	2	1	NA	2	2	NA	1	1	2
TMEDA_HUMAN	TMED10	transmembrane p24 trafficking protein 10(TMED10)	20	5.57E-23	NA	3	3	6	2	1	1	3	1	NA	NA	NA
VATD_HUMAN	ATP6V1D	ATPase H+ transporting V1 subunit D(ATP6V1D)	20	1.21E-21	1	4	3	1	2	2	1	NA	NA	1	2	3
VATE1_HUMAN	ATP6V1E1	ATPase H+ transporting V1 subunit E1(ATP6V1E1)	20	6.14E-29	2	1	NA	1	2	1	NA	NA	4	3	5	1
WFS1_HUMAN	WFS1	wolframin ER transmembrane glycoprotein(WFS1)	20	9.76E-27	NA	3	1	3	4	2	1	NA	1	1	4	NA
ADHX_HUMAN	ADH5	alcohol dehydrogenase 5 (class III), chi polypeptide(ADH5)	19	1.08E-21	3	1	NA	1	NA	3	3	1	4	1	NA	2
AK1A1_HUMAN	AKR1A1	aldo-keto reductase family 1 member A1(AKR1A1)	19	2.84E-15	2	2	2	2	1	1	1	2	1	2	1	2
AP3B1_HUMAN	AP3B1	adaptor related protein complex 3 beta 1 subunit(AP3B1)	19	7.64E-19	1	NA	NA	1	2	2	2	NA	1	2	6	2
B2MG_HUMAN	B2M	beta-2-microglobulin(B2M)	19	7.98E-15	2	NA	3	2	1	1	3	1	NA	1	3	2
BCLF1_HUMAN	BCLAF1	BCL2 associated transcription factor 1(BCLAF1)	19	6.30E-16	6	2	1	2	2	NA	NA	NA	2	2	1	1
CMC2_HUMAN	SLC25A13	solute carrier family 25 member 13(SLC25A13)	19	7.00E-16	1	2	1	1	2	2	1	1	2	4	NA	2
COF1_HUMAN	CFL1	cofilin 1(CFL1)	19	1.42E-25	3	2	1	1	2	3	3	NA	1	NA	1	2
DCD_HUMAN	DCD	dermcidin(DCD)	19	3.15E-14	3	1	1	1	NA	3	1	3	NA	NA	5	1
DYN1_HUMAN	DNM1	dynamin 1(DNM1)	19	1.35E-18	1	1	NA	4	2	1	NA	2	4	2	2	NA
ETFD_HUMAN	ETFDH	electron transfer flavoprotein dehydrogenase(ETFDH)	19	1.29E-18	2	5	2	3	3	1	NA	NA	NA	NA	2	1
GANAB_HUMAN	GANAB	glucosidase II alpha subunit(GANAB)	19	1.46E-16	3	5	1	1	1	2	2	1	NA	NA	2	1
GSTK1_HUMAN	GSTK1	glutathione S-transferase kappa 1(GSTK1)	19	5.77E-19	NA	1	2	1	2	1	2	4	3	2	1	NA
HNRDL_HUMAN	HNRNPDL	heterogeneous nuclear ribonucleoprotein D like(HNRNPDL)	19	4.11E-18	1	3	1	3	1	1	1	1	2	2	2	1
IDHC_HUMAN	idh1	isocitrate dehydrogenase (NADP(+)) 1, cytosolic(IDH1)	19	6.18E-17	2	1	1	3	5	4	2	NA	1	NA	NA	NA
K2C7_HUMAN	KRT7	keratin 7(KRT7)	19	2.71E-12	1	1	NA	2	3	3	1	1	3	2	2	NA
LOXL4_HUMAN	LOXL4	lysyl oxidase like 4(LOXL4)	19	5.13E-19	2	2	2	2	3	NA	NA	3	1	NA	2	2
MAP1S_HUMAN	MAP1S	microtubule associated protein 1S(MAP1S)	19	4.33E-17	1	2	1	1	NA	1	1	2	2	2	5	1
MMSA_HUMAN	ALDH6A1	aldehyde dehydrogenase 6 family member A1(ALDH6A1)	19	7.63E-14	1	1	1	1	1	2	2	4	1	2	2	1
NCPR_HUMAN	POR	cytochrome p450 oxidoreductase(POR)	19	1.95E-17	1	1	1	1	3	2	3	NA	1	2	3	1
PLCX3_HUMAN	PLCXD3	phosphatidylinositol specific phospholipase C X domain containing 3(PLCXD3)	19	2.02E-24	3	NA	NA	1	2	1	1	1	3	1	5	1
PRC2A_HUMAN	PRRC2A	proline rich coiled-coil 2A(PRRC2A)	19	1.04E-22	3	3	1	3	NA	NA	2	1	3	2	1	NA
PRDX5_HUMAN	PRDX5	peroxiredoxin 5(PRDX5)	19	5.88E-20	2	3	2	1	3	2	NA	NA	NA	NA	4	2
PSA6_HUMAN	PSMA6	proteasome subunit alpha 6(PSMA6)	19	1.20E-27	3	1	2	1	NA	2	2	2	1	2	2	1
PSD13_HUMAN	PSMD13	proteasome 26S subunit, non-ATPase 13(PSMD13)	19	9.68E-19	2	2	1	1	1	1	1	3	2	1	1	3
RAB1B_HUMAN	RAB1B	RAB1B, member RAS oncogene family(RAB1B)	19	7.40E-23	2	NA	1	1	5	3	NA	NA	3	3	1	NA
RLA1_HUMAN	RPLP1	ribosomal protein lateral stalk subunit P1(RPLP1)	19	1.84E-20	NA	NA	1	7	2	NA	2	1	5	1	NA	NA
SETLP_HUMAN	SETSIP	SET-like protein(SETSIP)	19	7.49E-16	3	1	3	2	1	3	NA	NA	2	3	NA	1
SORCN_HUMAN	SRI	sorcin(SRI)	19	4.96E-13	NA	NA	3	2	1	1	1	3	3	2	3	NA
STRAP_HUMAN	STRAP	serine/threonine kinase receptor associated protein(STRAP)	19	3.55E-19	1	NA	2	2	2	1	1	1	3	1	4	1
SYCN_HUMAN	SYCN	syncollin(SYCN)	19	2.64E-12	3	2	2	2	1	1	1	NA	1	1	1	4
SYHC_HUMAN	HARS	histidyl-tRNA synthetase(HARS)	19	4.76E-16	NA	NA	NA	2	5	3	3	1	1	1	2	1
SYMC_HUMAN	MARS	methionyl-tRNA synthetase(MARS)	19	7.58E-20	1	4	2	NA	5	1	4	NA	NA	2	NA	NA
SYNC_HUMAN	NARS	asparaginyl-tRNA synthetase(NARS)	19	1.54E-18	3	2	1	2	1	2	2	2	3	1	NA	NA
TM214_HUMAN	TMEM214	transmembrane protein 214(TMEM214)	19	8.36E-21	1	1	NA	NA	1	1	1	4	4	1	3	2
TMED9_HUMAN	TMED9	transmembrane p24 trafficking protein 9(TMED9)	19	2.74E-20	1	2	3	1	NA	NA	1	4	4	3	NA	NA
ULA1_HUMAN	NAE1	NEDD8 activating enzyme E1 subunit 1(NAE1)	19	1.31E-17	NA	4	2	2	1	NA	3	NA	2	3	2	NA
ABCE1_HUMAN	ABCE1	ATP binding cassette subfamily E member 1(ABCE1)	18	4.44E-20	2	2	2	NA	NA	1	1	4	4	2	NA	NA
ADT2_HUMAN	SLC25A5	solute carrier family 25 member 5(SLC25A5)	18	6.39E-16	2	2	NA	1	1	2	2	4	2	1	1	NA
AGO1_HUMAN	Ago1	argonaute 1, RISC catalytic component(AGO1)	18	3.98E-19	1	1	2	1	NA	2	1	2	2	3	1	2
ALG5_HUMAN	ALG5	ALG5, dolichyl-phosphate beta-glucosyltransferase(ALG5)	18	2.33E-21	2	3	4	2	3	2	NA	NA	NA	1	1	NA
ARLY_HUMAN	ASL	argininosuccinate lyase(ASL)	18	4.22E-23	2	5	4	2	1	2	1	NA	1	NA	NA	NA
BGH3_HUMAN	TGFBI	transforming growth factor beta induced(TGFBI)	18	2.16E-18	1	3	3	2	NA	2	2	NA	1	1	2	1
CDC5L_HUMAN	CDC5L	cell division cycle 5 like(CDC5L)	18	2.34E-19	2	NA	1	3	5	1	1	NA	1	3	NA	1
CISD1_HUMAN	CISD1	CDGSH iron sulfur domain 1(CISD1)	18	8.16E-19	1	NA	NA	1	2	2	1	NA	1	2	5	3
COBL1_HUMAN	COBLL1	cordon-bleu WH2 repeat protein like 1(COBLL1)	18	2.40E-12	NA	2	1	2	3	4	1	NA	NA	3	2	NA
COPZ1_HUMAN	COPZ1	coatomer protein complex subunit zeta 1(COPZ1)	18	1.62E-10	NA	1	2	3	5	3	1	NA	NA	2	1	NA
COX2_HUMAN	COX2	cytochrome c oxidase subunit II(COX2)	18	1.15E-18	1	1	1	2	1	2	1	NA	NA	3	3	3
CTNA2_HUMAN	CTNNA2	catenin alpha 2(CTNNA2)	18	1.36E-11	3	4	NA	3	NA	NA	NA	2	NA	2	3	1
DAG1_HUMAN	DAG1	dystroglycan 1(DAG1)	18	3.79E-18	3	3	4	3	2	NA	2	1	NA	NA	NA	NA
DNM1L_HUMAN	DNM1L	dynamin 1 like(DNM1L)	18	3.47E-22	NA	2	3	1	NA	2	3	NA	1	2	3	1
F10A1_HUMAN	ST13	suppression of tumorigenicity 13 (colon carcinoma) (Hsp70 interacting protein)(ST13)	18	2.34E-16	1	1	1	1	1	1	1	NA	5	4	2	NA
FLOT2_HUMAN	FLOT2	flotillin 2(FLOT2)	18	2.49E-18	NA	1	1	1	2	5	5	NA	2	NA	1	NA
GBB1_HUMAN	GNB1	G protein subunit beta 1(GNB1)	18	4.15E-14	2	2	2	1	1	2	2	2	NA	NA	2	2
GPDA_HUMAN	GPD1	glycerol-3-phosphate dehydrogenase 1(GPD1)	18	3.80E-19	2	5	1	2	1	3	2	1	1	NA	NA	NA
GSLG1_HUMAN	GLG1	golgi glycoprotein 1(GLG1)	18	2.76E-17	1	1	NA	2	2	1	4	1	1	2	1	2
HS105_HUMAN	HSPH1	heat shock protein family H (Hsp110) member 1(HSPH1)	18	3.39E-17	2	1	NA	3	4	1	1	1	1	2	2	NA
IF4G3_HUMAN	EIF4G3	eukaryotic translation initiation factor 4 gamma 3(EIF4G3)	18	4.17E-19	2	4	2	NA	1	1	2	NA	1	2	1	2
IVD_HUMAN	IVD	isovaleryl-CoA dehydrogenase(IVD)	18	9.34E-16	NA	4	1	1	1	NA	1	NA	1	4	4	1
KHDR1_HUMAN	KHDRBS1	KH RNA binding domain containing, signal transduction associated 1(KHDRBS1)	18	1.59E-24	2	1	NA	1	3	2	4	1	1	NA	1	2
MP2K1_HUMAN	MAP2K1	mitogen-activated protein kinase kinase 1(MAP2K1)	18	3.22E-15	NA	1	4	3	2	1	1	1	NA	1	3	1
MRCKA_HUMAN	CDC42BPA	CDC42 binding protein kinase alpha(CDC42BPA)	18	9.17E-20	1	1	2	2	1	3	1	1	2	1	3	NA
NDUV1_HUMAN	NDUFV1	NADH:ubiquinone oxidoreductase core subunit V1(NDUFV1)	18	1.86E-14	1	1	4	2	1	1	1	1	2	2	1	1
NHRF2_HUMAN	slc9a3r2	SLC9A3 regulator 2(SLC9A3R2)	18	1.09E-22	1	3	1	2	2	NA	1	NA	1	3	3	1
NIBL1_HUMAN	FAM129B	family with sequence similarity 129 member B(FAM129B)	18	1.03E-20	1	2	NA	NA	4	NA	3	1	2	NA	4	1
ODB2_HUMAN	DBT	dihydrolipoamide branched chain transacylase E2(DBT)	18	4.68E-17	2	2	3	1	3	NA	1	NA	1	NA	3	2
PDXD1_HUMAN	LOC102724985	pyridoxal-dependent decarboxylase domain-containing protein 1(LOC102724985)	18	4.86E-23	NA	2	1	4	2	NA	NA	NA	4	1	2	2
PLSL_HUMAN	LCP1	lymphocyte cytosolic protein 1(LCP1)	18	3.45E-18	1	NA	1	3	3	3	1	1	2	1	1	1
PRPS1_HUMAN	PRPS1	phosphoribosyl pyrophosphate synthetase 1(PRPS1)	18	1.19E-16	1	3	2	2	2	3	2	1	2	NA	NA	NA
PRS10_HUMAN	PSMC6	proteasome 26S subunit, ATPase 6(PSMC6)	18	9.18E-16	4	1	1	NA	1	4	1	2	NA	1	2	1
PSA7_HUMAN	PSMA7	proteasome subunit alpha 7(PSMA7)	18	1.56E-18	2	2	3	2	NA	2	1	2	1	2	NA	1
PSPC1_HUMAN	PSPC1	paraspeckle component 1(PSPC1)	18	3.73E-20	2	1	2	NA	1	2	1	1	1	3	2	2
PUF60_HUMAN	PUF60	poly(U) binding splicing factor 60(PUF60)	18	5.55E-21	2	1	3	2	1	1	NA	NA	NA	2	4	2
RAB5A_HUMAN	RAB5A	RAB5A, member RAS oncogene family(RAB5A)	18	2.17E-17	NA	1	3	3	2	3	2	1	1	1	1	NA
RBM14_HUMAN	RBM14-RBM4	RBM14-RBM4 readthrough(RBM14-RBM4)	18	9.98E-18	2	1	5	1	1	2	1	3	1	NA	1	NA
RECQ1_HUMAN	RECQL	RecQ like helicase(RECQL)	18	2.22E-22	1	1	4	1	1	2	1	1	4	1	1	NA
ROCK1_HUMAN	ROCK1	Rho associated coiled-coil containing protein kinase 1(ROCK1)	18	1.35E-15	3	1	1	2	3	2	1	1	1	NA	1	2
RS15_HUMAN	RPS15	ribosomal protein S15(RPS15)	18	6.17E-19	1	NA	2	1	NA	2	1	1	3	3	2	2
S4A4_HUMAN	SLC4A4	solute carrier family 4 member 4(SLC4A4)	18	1.90E-16	2	4	1	1	1	1	2	NA	NA	4	2	NA
SAHH2_HUMAN	AHCYL1	adenosylhomocysteinase like 1(AHCYL1)	18	2.17E-11	1	2	1	2	2	2	2	1	1	1	2	1
SAMH1_HUMAN	SAMHD1	SAM and HD domain containing deoxynucleoside triphosphate triphosphohydrolase 1(SAMHD1)	18	4.24E-17	2	2	1	3	2	2	1	NA	2	1	1	1
SE1L1_HUMAN	SEL1L	SEL1L ERAD E3 ligase adaptor subunit(SEL1L)	18	6.41E-20	3	1	5	3	2	NA	NA	NA	2	NA	1	1
SRPRB_HUMAN	SRPRB	SRP receptor beta subunit(SRPRB)	18	1.91E-18	2	2	1	NA	1	1	3	3	2	1	1	1
SRRM2_HUMAN	SRRM2	serine/arginine repetitive matrix 2(SRRM2)	18	1.70E-10	2	1	4	2	NA	2	NA	1	NA	2	3	1
SYNPO_HUMAN	SYNPO	synaptopodin(SYNPO)	18	3.16E-20	NA	1	NA	2	1	3	6	1	2	NA	2	NA
TBB4B_HUMAN	TUBB4B	tubulin beta 4B class IVb(TUBB4B)	18	1.01E-18	2	2	4	1	2	2	1	1	1	2	NA	NA
TOP1_HUMAN	TOP1	topoisomerase (DNA) I(TOP1)	18	1.17E-11	2	NA	1	3	2	1	NA	5	2	1	1	NA
TRIM2_HUMAN	TRIM2	tripartite motif containing 2(TRIM2)	18	1.93E-19	NA	NA	1	2	5	4	NA	3	2	1	NA	NA
VATC1_HUMAN	ATP6V1C1	ATPase H+ transporting V1 subunit C1(ATP6V1C1)	18	1.59E-20	1	1	NA	4	3	1	NA	NA	1	1	3	3
VWF_HUMAN	VWF	von Willebrand factor(VWF)	18	9.19E-28	1	1	2	1	1	1	NA	1	3	NA	4	3
ZN638_HUMAN	ZNF638	zinc finger protein 638(ZNF638)	18	1.57E-19	2	1	1	1	NA	NA	NA	NA	7	3	3	NA
6PGD_HUMAN	PGD	phosphogluconate dehydrogenase(PGD)	17	2.29E-19	4	4	1	NA	NA	NA	1	2	1	2	1	1
ABHDA_HUMAN	ABHD10	abhydrolase domain containing 10(ABHD10)	17	1.90E-20	NA	NA	1	NA	2	3	1	NA	3	2	3	2
AMD_HUMAN	PAM	peptidylglycine alpha-amidating monooxygenase(PAM)	17	1.13E-19	5	2	2	3	NA	1	NA	1	NA	NA	1	2
ANXA1_HUMAN	ANXA1	annexin A1(ANXA1)	17	3.88E-20	1	NA	NA	NA	2	2	4	NA	NA	3	5	NA
AP2A1_HUMAN	AP2A1	adaptor related protein complex 2 alpha 1 subunit(AP2A1)	17	6.61E-16	1	2	1	NA	3	4	1	1	2	1	NA	1
ARFG3_HUMAN	ARFGAP3	ADP ribosylation factor GTPase activating protein 3(ARFGAP3)	17	5.69E-20	1	1	4	2	NA	NA	1	3	1	2	2	NA
CADM1_HUMAN	CADM1	cell adhesion molecule 1(CADM1)	17	2.20E-26	1	1	3	2	2	NA	3	2	1	NA	NA	2
CALU_HUMAN	CALU	calumenin(CALU)	17	3.74E-21	NA	NA	1	4	1	NA	NA	2	4	4	1	NA
CCDC6_HUMAN	CCDC6	coiled-coil domain containing 6(CCDC6)	17	2.06E-16	5	2	NA	3	3	2	NA	NA	1	NA	NA	1
CD81_HUMAN	CD81	CD81 molecule(CD81)	17	1.11E-23	3	NA	NA	1	NA	1	NA	NA	1	NA	3	8
COL_HUMAN	CLPS	colipase(CLPS)	17	3.42E-20	2	2	1	1	1	3	2	NA	1	2	1	1
COX41_HUMAN	Cox4I1	cytochrome c oxidase subunit 4I1(COX4I1)	17	2.74E-12	1	1	3	4	1	NA	NA	1	NA	1	3	2
COX5A_HUMAN	Cox5a	cytochrome c oxidase subunit 5A(COX5A)	17	8.15E-18	NA	NA	2	2	4	4	2	NA	NA	NA	2	1
CSRP1_HUMAN	CSRP1	cysteine and glycine rich protein 1(CSRP1)	17	6.90E-16	3	1	2	1	1	NA	2	2	1	NA	2	2
DNPEP_HUMAN	DNPEP	aspartyl aminopeptidase(DNPEP)	17	1.27E-17	3	2	1	NA	NA	1	1	2	3	2	1	1
ECI1_HUMAN	ECI1	enoyl-CoA delta isomerase 1(ECI1)	17	3.60E-16	NA	NA	NA	2	2	1	1	3	2	NA	2	4
EFGM_HUMAN	GFM1	G elongation factor mitochondrial 1(GFM1)	17	1.19E-17	2	1	2	1	2	1	1	2	3	2	NA	NA
F162A_HUMAN	FAM162A	family with sequence similarity 162 member A(FAM162A)	17	1.09E-16	2	2	2	3	2	3	NA	NA	NA	NA	1	2
FIBG_HUMAN	FGG	fibrinogen gamma chain(FGG)	17	5.73E-19	NA	1	1	1	2	2	NA	NA	1	4	4	1
G3BP1_HUMAN	G3BP1	G3BP stress granule assembly factor 1(G3BP1)	17	1.94E-19	2	1	1	1	NA	4	3	2	NA	NA	3	NA
GLYM_HUMAN	SHMT2	serine hydroxymethyltransferase 2(SHMT2)	17	5.31E-18	4	1	NA	1	1	2	NA	1	1	2	1	3
GUAD_HUMAN	GDA	guanine deaminase(GDA)	17	6.09E-21	NA	1	2	2	2	3	1	3	2	1	NA	NA
H2A1A_HUMAN	HIST1H2AA	histone cluster 1 H2A family member a(HIST1H2AA)	17	2.61E-17	4	2	1	1	1	1	NA	1	2	1	2	1
HACD3_HUMAN	HACD3	3-hydroxyacyl-CoA dehydratase 3(HACD3)	17	2.23E-17	1	NA	NA	2	2	2	3	3	NA	2	2	NA
HID1_HUMAN	HID1	HID1 domain containing(HID1)	17	3.07E-15	3	1	2	NA	1	NA	2	1	NA	3	3	1
HYES_HUMAN	EPHX2	epoxide hydrolase 2(EPHX2)	17	1.27E-19	1	1	NA	NA	2	2	2	3	3	NA	2	1
IPO5_HUMAN	IPO5	importin 5(IPO5)	17	2.62E-19	NA	1	NA	2	2	1	2	1	3	3	1	1
ITB1_HUMAN	ITGB1	integrin subunit beta 1(ITGB1)	17	5.57E-21	1	2	1	NA	1	3	3	1	3	2	NA	NA
JIP4_HUMAN	SPAG9	sperm associated antigen 9(SPAG9)	17	1.38E-19	1	4	NA	2	1	2	NA	1	3	1	NA	2
KPRB_HUMAN	PRPSAP2	phosphoribosyl pyrophosphate synthetase associated protein 2(PRPSAP2)	17	8.21E-21	4	NA	NA	NA	NA	1	1	1	3	NA	4	3
MCCB_HUMAN	MCCC2	methylcrotonoyl-CoA carboxylase 2(MCCC2)	17	6.12E-19	1	1	NA	NA	1	2	2	NA	3	1	3	3
MPCP_HUMAN	SLC25A3	solute carrier family 25 member 3(SLC25A3)	17	9.78E-17	2	1	NA	NA	3	3	NA	3	1	2	2	NA
NACAM_HUMAN	NACA	nascent polypeptide-associated complex alpha subunit(NACA)	17	2.71E-18	2	NA	NA	NA	2	3	3	2	5	NA	NA	NA
NB5R1_HUMAN	CYB5R1	cytochrome b5 reductase 1(CYB5R1)	17	2.77E-29	NA	2	1	4	3	NA	NA	NA	2	1	4	NA
NSUN2_HUMAN	NSUN2	NOP2/Sun RNA methyltransferase family member 2(NSUN2)	17	1.04E-29	NA	1	3	NA	2	2	3	1	NA	NA	2	3
NU155_HUMAN	NUP155	nucleoporin 155(NUP155)	17	2.61E-20	2	2	4	1	NA	NA	NA	NA	NA	1	2	5
PALLD_HUMAN	PALLD	palladin, cytoskeletal associated protein(PALLD)	17	4.32E-16	1	2	3	1	NA	NA	NA	1	NA	2	5	2
PCCA_HUMAN	PCCA	propionyl-CoA carboxylase alpha subunit(PCCA)	17	1.55E-18	3	3	NA	NA	2	1	2	NA	1	2	3	NA
PCNT_HUMAN	PCNT	pericentrin(PCNT)	17	3.23E-18	1	2	NA	1	3	1	NA	2	NA	2	3	2
PDCD4_HUMAN	PDCD4	programmed cell death 4 (neoplastic transformation inhibitor)(PDCD4)	17	6.31E-25	1	1	3	3	1	NA	2	NA	NA	1	3	2
PGM2_HUMAN	PGM2	phosphoglucomutase 2(PGM2)	17	1.59E-17	NA	3	3	3	1	1	NA	1	1	2	2	NA
PLAK_HUMAN	JUP	junction plakoglobin(JUP)	17	2.11E-15	NA	1	1	2	NA	4	2	1	2	2	1	1
PSD12_HUMAN	PSMD12	proteasome 26S subunit, non-ATPase 12(PSMD12)	17	4.57E-15	1	2	1	NA	1	4	4	1	NA	1	1	1
RALY_HUMAN	RALY	RALY heterogeneous nuclear ribonucleoprotein(RALY)	17	9.91E-11	NA	NA	1	1	2	4	2	NA	NA	NA	3	4
RL15_HUMAN	RPL15	ribosomal protein L15(RPL15)	17	4.08E-15	2	1	3	2	NA	NA	NA	2	2	1	1	3
RL32_HUMAN	RPL32	ribosomal protein L32(RPL32)	17	8.33E-13	NA	NA	NA	2	2	3	NA	2	5	2	NA	1
RL35_HUMAN	RPL35	ribosomal protein L35(RPL35)	17	1.18E-14	4	1	1	NA	NA	1	NA	NA	1	2	4	3
SCOT1_HUMAN	OXCT1	3-oxoacid CoA-transferase 1(OXCT1)	17	2.35E-26	1	3	3	NA	2	3	1	NA	2	2	NA	NA
SNAA_HUMAN	NAPA	NSF attachment protein alpha(NAPA)	17	3.26E-19	NA	1	NA	NA	1	5	3	1	2	NA	3	1
SODC_HUMAN	SOD1	superoxide dismutase 1, soluble(SOD1)	17	1.14E-16	2	2	NA	NA	NA	NA	NA	2	4	4	2	1
SYG_HUMAN	GARS	glycyl-tRNA synthetase(GARS)	17	6.36E-17	NA	3	4	NA	NA	1	NA	3	1	1	2	2
TALDO_HUMAN	TALDO1	transaldolase 1(TALDO1)	17	2.10E-16	1	2	NA	2	3	1	1	NA	NA	2	3	2
TM9S2_HUMAN	TM9SF2	transmembrane 9 superfamily member 2(TM9SF2)	17	5.59E-17	2	NA	2	2	3	1	NA	NA	2	2	2	1
U2AF2_HUMAN	U2AF2	U2 small nuclear RNA auxiliary factor 2(U2AF2)	17	1.10E-20	NA	1	1	1	2	4	5	NA	3	NA	NA	NA
UBP47_HUMAN	USP47	ubiquitin specific peptidase 47(USP47)	17	2.68E-17	2	4	NA	2	NA	NA	2	1	3	NA	2	1
VATB1_HUMAN	ATP6V1B1	ATPase H+ transporting V1 subunit B1(ATP6V1B1)	17	4.06E-15	NA	NA	2	2	3	2	1	1	2	2	NA	2
VP13A_HUMAN	VPS13A	vacuolar protein sorting 13 homolog A(VPS13A)	17	1.02E-19	3	1	3	1	1	NA	1	1	1	1	4	NA
VWA1_HUMAN	VWA1	von Willebrand factor A domain containing 1(VWA1)	17	5.26E-18	6	2	NA	1	2	1	1	1	1	NA	NA	2
XRN2_HUMAN	XRN2	5'-3' exoribonuclease 2(XRN2)	17	3.73E-16	2	2	NA	NA	2	1	1	4	3	2	NA	NA
2ABA_HUMAN	PPP2R2A	protein phosphatase 2 regulatory subunit Balpha(PPP2R2A)	16	2.77E-16	5	1	NA	2	1	NA	1	NA	NA	2	NA	4
ACACA_HUMAN	ACACA	acetyl-CoA carboxylase alpha(ACACA)	16	6.90E-20	NA	NA	2	1	2	4	2	2	NA	3	NA	NA
ACINU_HUMAN	ACIN1	apoptotic chromatin condensation inducer 1(ACIN1)	16	2.56E-20	1	2	3	1	1	3	1	NA	1	1	1	1
ACSL1_HUMAN	ACSL1	acyl-CoA synthetase long-chain family member 1(ACSL1)	16	2.99E-19	4	2	3	1	1	1	1	NA	NA	NA	2	1
AMPN_HUMAN	ANPEP	alanyl aminopeptidase, membrane(ANPEP)	16	4.71E-19	3	1	NA	NA	NA	2	1	3	2	2	NA	2
AOC3_HUMAN	AOC3	amine oxidase, copper containing 3(AOC3)	16	4.02E-19	NA	NA	NA	1	NA	NA	8	3	4	NA	NA	NA
AP2M1_HUMAN	AP2M1	adaptor related protein complex 2 mu 1 subunit(AP2M1)	16	1.29E-15	1	1	1	NA	1	1	2	1	1	1	4	2
ARHGC_HUMAN	ARHGEF12	Rho guanine nucleotide exchange factor 12(ARHGEF12)	16	5.07E-15	2	1	2	2	1	3	NA	NA	2	1	1	1
ATX2L_HUMAN	ATXN2L	ataxin 2 like(ATXN2L)	16	2.50E-17	3	2	5	2	NA	NA	1	NA	1	NA	NA	2
BIG3_HUMAN	ARFGEF3	ARFGEF family member 3(ARFGEF3)	16	1.09E-15	NA	3	4	4	2	1	NA	1	NA	NA	1	NA
CAPR1_HUMAN	CAPRIN1	cell cycle associated protein 1(CAPRIN1)	16	1.05E-16	1	3	2	2	2	1	1	NA	1	NA	3	NA
CAV1_HUMAN	CAV1	caveolin 1(CAV1)	16	1.23E-15	NA	NA	1	2	2	2	NA	NA	1	3	3	2
CCD47_HUMAN	CCDC47	coiled-coil domain containing 47(CCDC47)	16	8.59E-22	NA	2	NA	2	5	4	1	NA	1	1	NA	NA
CKAP5_HUMAN	CKAP5	cytoskeleton associated protein 5(CKAP5)	16	5.69E-17	2	NA	1	3	1	2	3	2	2	NA	NA	NA
CO3_HUMAN	C3	complement C3(C3)	16	2.45E-19	5	1	NA	NA	1	3	1	NA	NA	1	4	NA
COPG2_HUMAN	COPG2	coatomer protein complex subunit gamma 2(COPG2)	16	4.72E-17	NA	NA	NA	NA	1	1	1	NA	3	3	5	2
CPNE3_HUMAN	CPNE3	copine 3(CPNE3)	16	9.81E-19	1	2	1	2	1	NA	3	NA	2	NA	2	2
CROCC_HUMAN	CROCC	ciliary rootlet coiled-coil, rootletin(CROCC)	16	5.68E-16	3	1	1	1	NA	1	NA	NA	4	2	2	1
CSN6_HUMAN	COPS6	COP9 signalosome subunit 6(COPS6)	16	8.06E-16	NA	1	NA	1	NA	2	1	1	3	3	3	1
CUL3_HUMAN	CUL3	cullin 3(CUL3)	16	1.01E-12	2	2	1	1	NA	5	2	1	NA	1	1	NA
DIAP1_HUMAN	DIAPH1	diaphanous related formin 1(DIAPH1)	16	5.80E-20	NA	1	NA	NA	6	1	NA	NA	1	1	5	1
DNJA2_HUMAN	DNAJA2	DnaJ heat shock protein family (Hsp40) member A2(DNAJA2)	16	3.75E-18	1	NA	2	3	2	2	NA	NA	NA	2	3	1
DNJC5_HUMAN	DNAJC5	DnaJ heat shock protein family (Hsp40) member C5(DNAJC5)	16	2.26E-22	3	4	3	1	1	1	1	1	NA	NA	NA	1
DSG1_HUMAN	DSG1	desmoglein 1(DSG1)	16	6.78E-17	2	1	1	NA	1	NA	NA	NA	3	2	2	4
EDC4_HUMAN	EDC4	enhancer of mRNA decapping 4(EDC4)	16	1.24E-19	3	1	1	5	NA	NA	NA	1	2	NA	2	1
EHD2_HUMAN	EHD2	EH domain containing 2(EHD2)	16	4.04E-19	1	1	2	2	2	NA	1	NA	4	3	NA	NA
EIF3G_HUMAN	EIF3G	eukaryotic translation initiation factor 3 subunit G(EIF3G)	16	1.78E-18	1	NA	4	2	2	1	2	2	NA	NA	1	1
EMIL1_HUMAN	EMILIN1	elastin microfibril interfacer 1(EMILIN1)	16	1.17E-16	1	2	3	1	2	1	2	NA	1	1	2	NA
EP15R_HUMAN	EPS15L1	epidermal growth factor receptor pathway substrate 15 like 1(EPS15L1)	16	2.96E-19	NA	NA	NA	3	4	NA	1	1	5	NA	2	NA
EXOC5_HUMAN	EXOC5	exocyst complex component 5(EXOC5)	16	2.91E-14	1	NA	1	1	NA	NA	1	NA	2	3	4	3
GDIR1_HUMAN	ARHGDIA	Rho GDP dissociation inhibitor alpha(ARHGDIA)	16	5.09E-17	3	2	NA	NA	2	1	1	2	2	NA	1	2
GLU2B_HUMAN	PRKCSH	protein kinase C substrate 80K-H(PRKCSH)	16	5.84E-20	3	NA	1	1	1	1	1	2	NA	NA	1	5
GNAI2_HUMAN	GNAI2	G protein subunit alpha i2(GNAI2)	16	8.49E-22	1	2	2	3	1	1	4	NA	NA	NA	1	1
GSTO1_HUMAN	GSTO1	glutathione S-transferase omega 1(GSTO1)	16	3.48E-16	2	2	1	3	NA	NA	1	NA	NA	3	2	2
IF16_HUMAN	IFI16	interferon gamma inducible protein 16(IFI16)	16	1.38E-19	1	NA	NA	5	1	4	NA	NA	2	2	1	NA
KCRU_HUMAN	CKMT1B	creatine kinase, mitochondrial 1B(CKMT1B)	16	6.54E-23	3	1	2	2	1	NA	NA	NA	2	3	1	1
KI21A_HUMAN	KIF21A	kinesin family member 21A(KIF21A)	16	1.13E-19	3	NA	3	1	1	2	3	1	1	1	NA	NA
LAMC3_HUMAN	LAMC3	laminin subunit gamma 3(LAMC3)	16	2.13E-17	1	1	NA	NA	2	2	1	1	1	2	3	2
LC7L2_HUMAN	LUC7L2	LUC7 like 2, pre-mRNA splicing factor(LUC7L2)	16	6.30E-18	2	2	2	1	1	NA	NA	1	1	2	3	1
LDHA_HUMAN	LDHA	lactate dehydrogenase A(LDHA)	16	1.94E-15	1	3	1	3	3	2	NA	NA	1	NA	NA	2
LEG3_HUMAN	LGALS3	galectin 3(LGALS3)	16	4.34E-17	NA	2	1	3	1	3	1	2	3	NA	NA	NA
LMAN2_HUMAN	LMAN2	lectin, mannose binding 2(LMAN2)	16	2.47E-15	3	1	1	2	2	1	NA	2	3	NA	1	NA
LUM_HUMAN	LUM	lumican(LUM)	16	3.30E-14	NA	2	3	NA	NA	2	NA	3	3	3	NA	NA
MARK2_HUMAN	MARK2	microtubule affinity regulating kinase 2(MARK2)	16	2.11E-18	NA	2	3	1	1	2	3	NA	NA	3	1	NA
MGN2_HUMAN	MAGOHB	mago homolog B, exon junction complex core component(MAGOHB)	16	6.05E-21	1	NA	2	1	1	NA	3	3	2	1	1	1
MYEF2_HUMAN	MYEF2	myelin expression factor 2(MYEF2)	16	1.36E-17	3	2	4	NA	NA	NA	1	2	4	NA	NA	NA
MYOME_HUMAN	LOC653513	phosphodiesterase 4D interacting protein-like(LOC653513)	16	2.03E-17	1	2	2	NA	NA	1	NA	2	NA	3	4	1
NAV1_HUMAN	NAV1	neuron navigator 1(NAV1)	16	2.69E-17	NA	2	NA	1	5	2	NA	1	2	1	NA	2
NEB1_HUMAN	PPP1R9A	protein phosphatase 1 regulatory subunit 9A(PPP1R9A)	16	9.70E-18	2	NA	NA	NA	1	NA	NA	3	5	3	1	1
NOLC1_HUMAN	NOLC1	nucleolar and coiled-body phosphoprotein 1(NOLC1)	16	4.49E-18	1	2	NA	NA	1	1	NA	1	3	2	3	2
NP1L1_HUMAN	NAP1L1	nucleosome assembly protein 1 like 1(NAP1L1)	16	5.27E-19	NA	1	1	NA	2	1	NA	1	1	3	2	4
OCAD1_HUMAN	OCIAD1	OCIA domain containing 1(OCIAD1)	16	4.99E-24	4	NA	1	1	1	4	1	NA	1	2	NA	1
PABP2_HUMAN	PABPN1	poly(A) binding protein nuclear 1(PABPN1)	16	2.45E-18	2	1	1	1	1	2	2	1	1	NA	3	1
PACN2_HUMAN	PACSIN2	protein kinase C and casein kinase substrate in neurons 2(PACSIN2)	16	4.90E-14	1	NA	1	1	2	2	2	2	NA	1	4	NA
PININ_HUMAN	PNN	pinin, desmosome associated protein(PNN)	16	2.14E-19	4	1	2	2	3	NA	1	NA	1	NA	1	1
PKN2_HUMAN	PKN2	protein kinase N2(PKN2)	16	3.55E-20	1	2	1	NA	1	4	2	NA	4	1	NA	NA
PPR21_HUMAN	PPP1R21	protein phosphatase 1 regulatory subunit 21(PPP1R21)	16	6.40E-23	2	3	2	1	NA	NA	NA	NA	2	1	1	4
PTMA_HUMAN	PTMA	prothymosin, alpha(PTMA)	16	2.50E-17	2	2	1	1	1	1	NA	2	2	1	2	1
RADI_HUMAN	RDX	radixin(RDX)	16	2.44E-19	NA	1	NA	2	4	1	1	2	2	2	1	NA
RB3GP_HUMAN	RAB3GAP1	RAB3 GTPase activating protein catalytic subunit 1(RAB3GAP1)	16	9.46E-15	1	4	3	NA	NA	NA	1	NA	2	2	NA	3
RD23B_HUMAN	RAD23B	RAD23 homolog B, nucleotide excision repair protein(RAD23B)	16	2.26E-15	1	2	1	NA	1	2	3	3	NA	NA	3	NA
RS9_HUMAN	RPS9	ribosomal protein S9(RPS9)	16	6.44E-13	NA	NA	NA	1	3	4	2	1	1	2	1	1
SARDH_HUMAN	SARDH	sarcosine dehydrogenase(SARDH)	16	1.64E-17	3	NA	1	1	1	2	1	3	1	NA	2	1
SFXN1_HUMAN	SFXN1	sideroflexin 1(SFXN1)	16	2.63E-19	3	NA	NA	4	3	4	2	NA	NA	NA	NA	NA
SNW1_HUMAN	SNW1	SNW domain containing 1(SNW1)	16	1.03E-18	2	2	2	NA	NA	2	4	NA	2	NA	1	1
SNX2_HUMAN	SNX2	sorting nexin 2(SNX2)	16	1.78E-10	2	3	NA	NA	1	1	NA	NA	1	2	4	2
STXB5_HUMAN	STXBP5	syntaxin binding protein 5(STXBP5)	16	4.41E-20	3	NA	NA	1	1	4	3	NA	1	1	1	1
TFG_HUMAN	TFG	TRK-fused gene(TFG)	16	2.78E-18	1	2	2	NA	NA	NA	1	1	1	NA	7	1
TMM43_HUMAN	TMEM43	transmembrane protein 43(TMEM43)	16	2.71E-24	NA	2	2	2	NA	3	1	2	2	1	1	NA
TRY3_HUMAN	PRSS3	protease, serine 3(PRSS3)	16	7.84E-17	NA	NA	2	3	2	4	2	1	NA	1	NA	1
TXND5_HUMAN	TXNDC5	thioredoxin domain containing 5(TXNDC5)	16	6.01E-17	1	1	NA	1	NA	2	2	2	NA	5	2	NA
UBA6_HUMAN	UBA6	ubiquitin like modifier activating enzyme 6(UBA6)	16	9.11E-15	2	1	NA	1	NA	1	2	1	1	3	4	NA
VAC14_HUMAN	VAC14	Vac14, PIKFYVE complex component(VAC14)	16	8.78E-21	1	1	1	4	2	NA	NA	1	2	2	2	NA
VWA8_HUMAN	VWA8	von Willebrand factor A domain containing 8(VWA8)	16	7.60E-20	NA	2	1	2	1	1	1	NA	1	1	5	1
ZFR_HUMAN	ZFR	zinc finger RNA binding protein(ZFR)	16	4.78E-19	4	1	2	1	1	3	NA	NA	NA	1	1	2
A1CF_HUMAN	A1CF	APOBEC1 complementation factor(A1CF)	15	2.44E-23	2	1	NA	2	1	4	1	NA	2	2	NA	NA
ACSL3_HUMAN	ACSL3	acyl-CoA synthetase long-chain family member 3(ACSL3)	15	7.67E-17	1	1	NA	1	2	2	NA	1	2	1	1	3
AKP13_HUMAN	AKAP13	A-kinase anchoring protein 13(AKAP13)	15	1.21E-18	2	2	1	2	3	NA	1	NA	1	2	1	NA
AN32B_HUMAN	ANP32B	acidic nuclear phosphoprotein 32 family member B(ANP32B)	15	7.85E-17	2	2	1	1	NA	NA	NA	NA	NA	2	4	3
AP1M2_HUMAN	AP1M2	adaptor related protein complex 1 mu 2 subunit(AP1M2)	15	4.10E-16	2	1	1	1	1	1	1	NA	2	3	NA	2
AP2B1_HUMAN	AP2B1	adaptor related protein complex 2 beta 1 subunit(AP2B1)	15	3.17E-16	5	3	1	NA	NA	1	1	NA	1	1	2	NA
ARFP1_HUMAN	arfip1	ADP ribosylation factor interacting protein 1(ARFIP1)	15	3.72E-20	2	1	2	1	NA	NA	1	NA	3	2	1	2
ATD3A_HUMAN	ATAD3A	ATPase family, AAA domain containing 3A(ATAD3A)	15	2.43E-19	1	1	NA	2	1	NA	2	2	4	NA	1	1
ATRX_HUMAN	ATRX	ATRX, chromatin remodeler(ATRX)	15	8.19E-12	NA	4	2	3	NA	3	1	NA	1	NA	1	NA
BRE1A_HUMAN	RNF20	ring finger protein 20(RNF20)	15	1.35E-14	NA	1	2	1	NA	3	1	NA	1	2	4	NA
CAZA2_HUMAN	CAPZA2	capping actin protein of muscle Z-line alpha subunit 2(CAPZA2)	15	4.60E-22	1	2	NA	1	NA	1	1	4	3	NA	NA	2
CK5P3_HUMAN	CDK5RAP3	CDK5 regulatory subunit associated protein 3(CDK5RAP3)	15	3.85E-17	NA	NA	NA	NA	NA	5	3	1	4	2	NA	NA
CPSF7_HUMAN	CPSF7	cleavage and polyadenylation specific factor 7(CPSF7)	15	3.70E-12	NA	NA	1	NA	NA	NA	3	2	3	5	1	NA
CRIP2_HUMAN	CRIP2	cysteine rich protein 2(CRIP2)	15	5.54E-18	4	2	1	1	2	1	NA	NA	1	1	NA	2
CSC1_HUMAN	tmem63c	transmembrane protein 63C(TMEM63C)	15	1.08E-19	NA	NA	NA	2	1	3	6	1	2	NA	NA	NA
DDRGK_HUMAN	DDRGK1	DDRGK domain containing 1(DDRGK1)	15	5.33E-24	NA	1	NA	NA	NA	1	1	1	3	3	3	2
DDX46_HUMAN	DDX46	DEAD-box helicase 46(DDX46)	15	4.05E-16	NA	3	2	1	1	2	1	2	NA	1	2	NA
DHX29_HUMAN	DHX29	DExH-box helicase 29(DHX29)	15	4.65E-21	1	NA	1	4	5	3	NA	NA	NA	1	NA	NA
DNJC8_HUMAN	DNAJC8	DnaJ heat shock protein family (Hsp40) member C8(DNAJC8)	15	5.62E-22	2	NA	3	NA	NA	2	1	2	NA	NA	2	3
ELP1_HUMAN	IKBKAP	inhibitor of kappa light polypeptide gene enhancer in B-cells, kinase complex-associated protein(IKBKAP)	15	8.38E-20	1	1	3	1	NA	NA	NA	3	4	1	1	NA
EMC1_HUMAN	EMC1	ER membrane protein complex subunit 1(EMC1)	15	1.59E-11	3	1	4	1	1	3	NA	NA	1	NA	NA	1
FINC_HUMAN	FN1	fibronectin 1(FN1)	15	3.82E-18	2	1	NA	2	3	2	1	1	NA	NA	NA	3
FSCN1_HUMAN	FSCN1	fascin actin-bundling protein 1(FSCN1)	15	6.92E-16	NA	1	3	4	1	3	NA	NA	NA	1	NA	2
HD_HUMAN	HTT	huntingtin(HTT)	15	2.51E-13	4	NA	1	NA	1	3	1	NA	NA	3	1	1
HMGN1_HUMAN	HMGN1	high mobility group nucleosome binding domain 1(HMGN1)	15	2.99E-17	2	2	2	2	2	1	NA	1	1	1	NA	1
HSDL2_HUMAN	HSDL2	hydroxysteroid dehydrogenase like 2(HSDL2)	15	2.24E-18	NA	NA	NA	NA	4	4	4	NA	1	NA	NA	2
IF2A_HUMAN	EIF2S1	eukaryotic translation initiation factor 2 subunit alpha(EIF2S1)	15	1.37E-18	2	3	2	3	1	1	NA	1	NA	1	NA	1
IMDH2_HUMAN	IMPDH2	inosine monophosphate dehydrogenase 2(IMPDH2)	15	1.25E-21	NA	NA	NA	NA	NA	NA	4	2	3	2	2	2
IPYR2_HUMAN	PPA2	pyrophosphatase (inorganic) 2(PPA2)	15	1.22E-24	1	NA	1	1	1	2	1	2	1	1	3	1
IST1_HUMAN	IST1	IST1, ESCRT-III associated factor(IST1)	15	1.15E-18	2	3	3	1	1	NA	NA	1	2	NA	NA	2
KI13B_HUMAN	KIF13B	kinesin family member 13B(KIF13B)	15	1.19E-24	1	1	1	2	6	1	NA	NA	3	NA	NA	NA
LETM1_HUMAN	LETM1	leucine zipper and EF-hand containing transmembrane protein 1(LETM1)	15	3.37E-19	NA	NA	NA	NA	NA	1	2	2	1	3	5	1
LIPA1_HUMAN	ppfia1	PTPRF interacting protein alpha 1(PPFIA1)	15	1.89E-27	1	5	4	NA	NA	1	NA	NA	1	NA	2	1
LIPR1_HUMAN	PNLIPRP1	pancreatic lipase related protein 1(PNLIPRP1)	15	4.68E-21	2	3	2	NA	2	2	2	NA	NA	NA	2	NA
LPP_HUMAN	LPP	LIM domain containing preferred translocation partner in lipoma(LPP)	15	1.81E-25	NA	NA	4	2	4	2	1	NA	NA	1	1	NA
LRP1_HUMAN	LRP1	LDL receptor related protein 1(LRP1)	15	4.24E-11	NA	1	NA	2	2	1	3	NA	2	2	NA	2
LRRF1_HUMAN	LRRFIP1	LRR binding FLII interacting protein 1(LRRFIP1)	15	6.94E-18	NA	3	5	4	2	NA	NA	NA	NA	NA	1	NA
LYRIC_HUMAN	MTDH	metadherin(MTDH)	15	9.69E-15	2	4	1	1	NA	1	1	2	NA	2	1	NA
MET7A_HUMAN	METTL7A	methyltransferase like 7A(METTL7A)	15	2.78E-19	1	NA	NA	NA	2	3	1	2	2	2	NA	2
MFN2_HUMAN	MFN2	mitofusin 2(MFN2)	15	6.61E-20	NA	1	2	NA	5	2	1	NA	2	NA	2	NA
NDUAA_HUMAN	NDUFA10	NADH:ubiquinone oxidoreductase subunit A10(NDUFA10)	15	5.99E-25	3	NA	NA	1	3	1	1	2	1	1	1	1
NDUS3_HUMAN	NDUFS3	NADH:ubiquinone oxidoreductase core subunit S3(NDUFS3)	15	4.06E-14	2	2	3	2	1	NA	NA	NA	NA	2	2	1
NEMF_HUMAN	NEMF	nuclear export mediator factor(NEMF)	15	5.72E-15	1	1	2	2	1	NA	NA	NA	1	2	3	2
NIBAN_HUMAN	FAM129A	family with sequence similarity 129 member A(FAM129A)	15	2.99E-18	3	1	NA	2	1	2	1	NA	1	NA	1	3
NSF1C_HUMAN	NSFL1C	NSFL1 cofactor(NSFL1C)	15	5.10E-20	1	NA	NA	2	2	1	3	1	NA	2	3	NA
P5CR1_HUMAN	PYCR1	pyrroline-5-carboxylate reductase 1(PYCR1)	15	1.02E-16	1	1	1	NA	1	3	1	NA	2	2	1	2
PLST_HUMAN	PLS3	plastin 3(PLS3)	15	1.72E-19	NA	NA	1	2	1	2	1	NA	4	3	NA	1
PLXB2_HUMAN	PLXNB2	plexin B2(PLXNB2)	15	6.21E-19	2	2	NA	2	1	NA	NA	NA	1	3	3	1
PRELP_HUMAN	PRELP	proline and arginine rich end leucine rich repeat protein(PRELP)	15	1.70E-16	1	1	1	NA	3	3	NA	NA	2	3	1	NA
PSMD6_HUMAN	PSMD6	proteasome 26S subunit, non-ATPase 6(PSMD6)	15	1.25E-16	3	5	2	1	NA	2	1	NA	NA	1	NA	NA
QCR1_HUMAN	UQCRC1	ubiquinol-cytochrome c reductase core protein I(UQCRC1)	15	8.61E-24	1	2	2	NA	1	1	NA	3	NA	2	2	1
RAP1A_HUMAN	RAP1A	RAP1A, member of RAS oncogene family(RAP1A)	15	6.66E-16	2	1	1	3	1	2	1	1	NA	2	1	NA
RB27A_HUMAN	RAB27A	RAB27A, member RAS oncogene family(RAB27A)	15	7.99E-17	1	1	2	2	3	2	1	2	1	NA	NA	NA
RBGPR_HUMAN	RAB3GAP2	RAB3 GTPase activating non-catalytic protein subunit 2(RAB3GAP2)	15	8.66E-14	NA	NA	1	1	1	3	1	1	4	2	1	NA
RFA1_HUMAN	RPA1	replication protein A1(RPA1)	15	1.87E-15	NA	2	4	2	NA	NA	2	1	3	NA	NA	1
RL10_HUMAN	RPL10	ribosomal protein L10(RPL10)	15	1.55E-26	1	NA	NA	NA	NA	2	4	3	1	2	2	NA
RL29_HUMAN	RPL29	ribosomal protein L29(RPL29)	15	3.39E-15	4	5	1	1	NA	NA	NA	1	1	1	NA	1
RSF1_HUMAN	RSF1	remodeling and spacing factor 1(RSF1)	15	8.75E-18	2	1	3	3	1	4	NA	NA	1	NA	NA	NA
S23IP_HUMAN	SEC23IP	SEC23 interacting protein(SEC23IP)	15	6.23E-14	2	NA	3	1	1	NA	NA	2	NA	3	2	1
SAE2_HUMAN	UBA2	ubiquitin like modifier activating enzyme 2(UBA2)	15	6.08E-20	NA	3	1	1	1	2	2	NA	1	2	1	1
SAFB2_HUMAN	SAFB2	scaffold attachment factor B2(SAFB2)	15	1.03E-18	NA	NA	1	1	NA	2	4	3	NA	NA	2	2
SARNP_HUMAN	SARNP	SAP domain containing ribonucleoprotein(SARNP)	15	8.20E-21	1	2	3	1	2	3	NA	1	NA	1	1	NA
SERC_HUMAN	PSAT1	phosphoserine aminotransferase 1(PSAT1)	15	1.75E-18	2	NA	NA	2	3	5	NA	NA	NA	2	NA	1
SODM_HUMAN	SOD2	superoxide dismutase 2, mitochondrial(SOD2)	15	7.26E-17	2	1	NA	NA	1	1	1	2	1	2	3	1
SSDH_HUMAN	ALDH5A1	aldehyde dehydrogenase 5 family member A1(ALDH5A1)	15	5.60E-16	NA	2	2	3	1	1	3	1	1	1	NA	NA
SYFA_HUMAN	FARSA	phenylalanyl-tRNA synthetase alpha subunit(FARSA)	15	4.77E-15	1	1	NA	NA	1	NA	1	3	NA	2	2	4
TAGL_HUMAN	TAGLN	transgelin(TAGLN)	15	6.47E-18	3	NA	1	NA	1	NA	1	1	2	2	2	2
TLN2_HUMAN	TLN2	talin 2(TLN2)	15	7.25E-16	1	2	3	1	2	1	NA	NA	NA	NA	3	2
TM1L1_HUMAN	TOM1L1	target of myb1 like 1 membrane trafficking protein(TOM1L1)	15	1.37E-21	2	1	5	2	NA	NA	NA	NA	NA	3	NA	2
TMOD3_HUMAN	TMOD3	tropomodulin 3(TMOD3)	15	5.71E-16	NA	2	2	1	1	NA	2	1	2	NA	2	2
TRXR1_HUMAN	TXNRD1	thioredoxin reductase 1(TXNRD1)	15	2.66E-19	3	NA	NA	1	1	3	2	1	1	2	1	NA
TXNL1_HUMAN	TXNL1	thioredoxin like 1(TXNL1)	15	1.80E-18	1	1	2	2	NA	NA	NA	NA	NA	2	4	3
ABLM1_HUMAN	ABLIM1	actin binding LIM protein 1(ABLIM1)	14	1.77E-19	3	4	1	NA	NA	2	NA	NA	2	NA	1	1
ACTBL_HUMAN	ACTBL2	actin, beta like 2(ACTBL2)	14	5.18E-17	1	NA	2	1	1	1	1	1	1	3	1	1
ALG2_HUMAN	ALG2	ALG2, alpha-1,3/1,6-mannosyltransferase(ALG2)	14	1.63E-21	3	2	NA	NA	NA	1	NA	NA	NA	1	3	4
ANXA7_HUMAN	ANXA7	annexin A7(ANXA7)	14	8.16E-15	4	NA	NA	2	1	2	NA	NA	NA	1	1	3
AOFB_HUMAN	MAOB	monoamine oxidase B(MAOB)	14	3.55E-17	2	2	NA	NA	1	2	2	1	3	1	NA	NA
AP1G1_HUMAN	AP1G1	adaptor related protein complex 1 gamma 1 subunit(AP1G1)	14	1.77E-20	1	1	1	4	2	1	1	1	NA	1	1	NA
API5_HUMAN	API5	apoptosis inhibitor 5(API5)	14	1.92E-19	NA	NA	2	1	2	5	3	1	NA	NA	NA	NA
ARF4_HUMAN	ARF4	ADP ribosylation factor 4(ARF4)	14	7.69E-18	NA	4	4	1	1	1	NA	NA	1	1	1	NA
ATP5L_HUMAN	ATP5L	ATP synthase, H+ transporting, mitochondrial Fo complex subunit G(ATP5L)	14	5.96E-20	1	1	1	3	2	1	NA	1	1	NA	2	1
BAG3_HUMAN	BAG3	BCL2 associated athanogene 3(BAG3)	14	4.37E-18	NA	1	2	NA	NA	NA	1	1	4	2	3	NA
BT3L4_HUMAN	BTF3L4	basic transcription factor 3 like 4(BTF3L4)	14	1.72E-18	3	1	1	1	NA	NA	2	2	2	1	1	NA
C2D1A_HUMAN	cc2d1a	coiled-coil and C2 domain containing 1A(CC2D1A)	14	2.61E-15	NA	NA	1	NA	3	NA	NA	2	2	3	2	1
CARL1_HUMAN	CARMIL1	capping protein regulator and myosin 1 linker 1(CARMIL1)	14	4.95E-16	2	2	2	1	NA	NA	3	NA	1	NA	2	1
CASC4_HUMAN	CASC4	cancer susceptibility candidate 4(CASC4)	14	2.86E-18	NA	3	1	1	NA	NA	NA	3	3	2	NA	1
CASP_HUMAN	CUX1	cut like homeobox 1(CUX1)	14	2.53E-14	NA	NA	1	1	1	2	5	1	2	NA	NA	1
CDS2_HUMAN	CDS2	CDP-diacylglycerol synthase 2(CDS2)	14	1.75E-21	NA	2	2	4	3	1	NA	1	1	NA	NA	NA
CLPT1_HUMAN	CLPTM1	CLPTM1, transmembrane protein(CLPTM1)	14	1.26E-18	1	1	1	NA	NA	1	2	NA	NA	NA	4	4
CO4A_HUMAN	c4a	complement C4A (Rodgers blood group)(C4A)	14	2.02E-13	1	NA	1	1	2	2	NA	1	1	NA	3	2
COG4_HUMAN	COG4	component of oligomeric golgi complex 4(COG4)	14	1.61E-18	2	1	NA	1	NA	1	2	2	2	NA	3	NA
CSK21_HUMAN	CSNK2A1	casein kinase 2 alpha 1(CSNK2A1)	14	8.89E-14	2	1	1	1	2	1	1	1	NA	3	1	NA
CSN2_HUMAN	COPS2	COP9 signalosome subunit 2(COPS2)	14	1.46E-22	NA	1	NA	2	6	2	2	NA	NA	NA	NA	1
CTBP1_HUMAN	CTBP1	C-terminal binding protein 1(CTBP1)	14	2.21E-14	1	1	3	1	1	1	2	1	NA	1	1	1
CTGE5_HUMAN	mia2	melanoma inhibitory activity 2(MIA2)	14	1.38E-16	1	2	2	2	1	1	1	1	2	1	NA	NA
CYFP1_HUMAN	CYFIP1	cytoplasmic FMR1 interacting protein 1(CYFIP1)	14	3.58E-14	6	NA	1	1	1	2	NA	NA	NA	NA	NA	3
CYTC_HUMAN	CST3	cystatin C(CST3)	14	2.17E-15	NA	NA	NA	2	2	2	1	NA	3	3	1	NA
DBLOH_HUMAN	DIABLO	diablo IAP-binding mitochondrial protein(DIABLO)	14	1.55E-13	3	3	3	1	1	1	2	NA	NA	NA	NA	NA
DDX42_HUMAN	DDX42	DEAD-box helicase 42(DDX42)	14	7.16E-17	NA	NA	NA	1	1	1	3	NA	NA	6	2	NA
DDX6_HUMAN	DDX6	DEAD-box helicase 6(DDX6)	14	1.06E-12	NA	1	NA	3	2	1	1	1	2	1	1	1
DHX30_HUMAN	DHX30	DExH-box helicase 30(DHX30)	14	3.48E-18	NA	NA	2	4	2	NA	1	2	2	NA	1	NA
DLG1_HUMAN	DLG1	discs large MAGUK scaffold protein 1(DLG1)	14	1.55E-15	NA	NA	NA	NA	4	2	4	1	NA	1	1	1
DOCK7_HUMAN	DOCK7	dedicator of cytokinesis 7(DOCK7)	14	2.26E-19	1	NA	NA	4	3	1	NA	1	1	NA	NA	3
DPP3_HUMAN	DPP3	dipeptidyl peptidase 3(DPP3)	14	1.06E-18	NA	1	NA	2	1	1	NA	NA	NA	2	5	2
DX39A_HUMAN	DDX39A	DExD-box helicase 39A(DDX39A)	14	6.15E-17	NA	NA	1	1	1	4	5	1	1	NA	NA	NA
DYHC2_HUMAN	DYNC2H1	dynein cytoplasmic 2 heavy chain 1(DYNC2H1)	14	3.17E-14	1	1	1	NA	2	NA	1	NA	3	3	2	NA
DYSF_HUMAN	DYSF	dysferlin(DYSF)	14	2.52E-15	2	NA	NA	4	NA	1	NA	1	1	1	1	3
EIF3I_HUMAN	EIF3I	eukaryotic translation initiation factor 3 subunit I(EIF3I)	14	1.25E-19	NA	NA	1	1	4	2	1	1	1	1	1	1
EPIPL_HUMAN	EPPK1	epiplakin 1(EPPK1)	14	8.51E-22	2	2	1	1	1	2	2	NA	NA	NA	NA	3
ERGI1_HUMAN	ERGIC1	endoplasmic reticulum-golgi intermediate compartment 1(ERGIC1)	14	1.09E-26	2	NA	2	NA	3	3	1	NA	NA	NA	1	2
ERLN2_HUMAN	ERLIN2	ER lipid raft associated 2(ERLIN2)	14	9.02E-18	2	2	3	1	NA	2	2	NA	NA	1	NA	1
ERO1A_HUMAN	ERO1A	endoplasmic reticulum oxidoreductase 1 alpha(ERO1A)	14	3.45E-18	NA	NA	1	3	2	1	1	1	2	1	1	1
EXOC4_HUMAN	EXOC4	exocyst complex component 4(EXOC4)	14	1.35E-17	NA	2	1	1	1	2	1	2	1	1	2	NA
FND3A_HUMAN	FNDC3A	fibronectin type III domain containing 3A(FNDC3A)	14	5.95E-16	NA	1	3	NA	1	1	4	NA	2	NA	2	NA
GOLM1_HUMAN	GOLM1	golgi membrane protein 1(GOLM1)	14	1.05E-17	NA	NA	2	1	2	5	1	NA	NA	1	2	NA
GSTM3_HUMAN	GSTM3	glutathione S-transferase mu 3(GSTM3)	14	1.08E-16	1	2	1	NA	NA	1	1	NA	2	NA	2	4
HNRL1_HUMAN	HNRNPUL1	heterogeneous nuclear ribonucleoprotein U like 1(HNRNPUL1)	14	2.15E-17	2	NA	1	1	NA	NA	NA	NA	2	3	2	3
IF4H_HUMAN	EIF4H	eukaryotic translation initiation factor 4H(EIF4H)	14	7.12E-19	NA	1	1	2	1	1	2	1	1	1	1	2
KCY_HUMAN	CMPK1	cytidine/uridine monophosphate kinase 1(CMPK1)	14	1.63E-18	4	3	2	1	NA	NA	1	NA	NA	1	2	NA
MK01_HUMAN	MAPK1	mitogen-activated protein kinase 1(MAPK1)	14	4.82E-14	1	1	1	1	1	3	1	NA	1	1	1	2
MP2K2_HUMAN	MAP2K2	mitogen-activated protein kinase kinase 2(MAP2K2)	14	3.97E-20	NA	NA	NA	NA	3	1	1	3	2	2	1	1
MYOF_HUMAN	MYOF	myoferlin(MYOF)	14	1.13E-17	1	5	NA	NA	NA	2	1	1	NA	2	1	1
NCAM1_HUMAN	NCAM1	neural cell adhesion molecule 1(NCAM1)	14	3.61E-18	3	2	3	NA	1	1	NA	NA	NA	1	1	2
NCLN_HUMAN	NCLN	nicalin(NCLN)	14	1.44E-17	NA	NA	1	2	2	3	NA	1	NA	3	2	NA
NDUA6_HUMAN	NDUFA6	NADH:ubiquinone oxidoreductase subunit A6(NDUFA6)	14	2.19E-21	1	2	1	NA	NA	NA	3	3	1	1	1	1
NP1L4_HUMAN	NAP1L4	nucleosome assembly protein 1 like 4(NAP1L4)	14	5.80E-21	NA	1	1	NA	1	NA	NA	3	3	4	1	NA
NRCAM_HUMAN	NRCAM	neuronal cell adhesion molecule(NRCAM)	14	5.17E-18	2	NA	3	3	2	NA	NA	NA	1	1	1	1
NU107_HUMAN	NUP107	nucleoporin 107(NUP107)	14	1.47E-21	NA	NA	NA	3	5	1	2	1	NA	NA	1	1
NUCKS_HUMAN	NUCKS1	nuclear casein kinase and cyclin dependent kinase substrate 1(NUCKS1)	14	2.25E-21	5	6	1	NA	NA	NA	NA	NA	1	1	NA	NA
ODP2_HUMAN	DLAT	dihydrolipoamide S-acetyltransferase(DLAT)	14	4.61E-19	1	1	1	NA	3	1	1	NA	1	NA	3	2
ODPA_HUMAN	PDHA1	pyruvate dehydrogenase (lipoamide) alpha 1(PDHA1)	14	7.74E-16	1	2	2	3	NA	2	3	NA	1	NA	NA	NA
ODPX_HUMAN	PDHX	pyruvate dehydrogenase complex component X(PDHX)	14	1.72E-16	NA	NA	2	3	2	2	1	2	1	1	NA	NA
OLA1_HUMAN	OLA1	Obg like ATPase 1(OLA1)	14	3.59E-19	1	NA	2	3	3	2	NA	NA	3	NA	NA	NA
OTUB1_HUMAN	OTUB1	OTU deubiquitinase, ubiquitin aldehyde binding 1(OTUB1)	14	7.10E-16	2	1	2	NA	3	3	3	NA	NA	NA	NA	NA
PALM2_HUMAN	PALM2	paralemmin 2(PALM2)	14	1.36E-14	3	NA	NA	1	NA	2	2	1	NA	2	3	NA
PECA1_HUMAN	PECAM1	platelet and endothelial cell adhesion molecule 1(PECAM1)	14	6.39E-19	NA	NA	NA	1	5	1	3	1	NA	1	NA	2
PERQ2_HUMAN	GIGYF2	GRB10 interacting GYF protein 2(GIGYF2)	14	1.89E-18	4	1	2	NA	1	NA	1	NA	1	2	2	NA
PKHA6_HUMAN	PLEKHA6	pleckstrin homology domain containing A6(PLEKHA6)	14	2.30E-18	NA	NA	1	3	1	2	NA	NA	2	3	2	NA
PR40A_HUMAN	PRPF40A	pre-mRNA processing factor 40 homolog A(PRPF40A)	14	3.38E-16	1	2	1	2	6	1	1	NA	NA	NA	NA	NA
PRAF3_HUMAN	ARL6IP5	ADP ribosylation factor like GTPase 6 interacting protein 5(ARL6IP5)	14	1.68E-17	1	2	2	1	NA	1	NA	1	NA	2	2	2
PRDX2_HUMAN	PRDX2	peroxiredoxin 2(PRDX2)	14	4.88E-14	NA	NA	NA	NA	2	NA	NA	3	5	2	1	1
PREB_HUMAN	PREB	prolactin regulatory element binding(PREB)	14	3.38E-19	4	1	NA	NA	NA	NA	NA	NA	2	1	4	2
PSA2_HUMAN	PSMA2	proteasome subunit alpha 2(PSMA2)	14	1.13E-15	2	NA	1	1	2	1	NA	NA	1	1	4	1
PSB2_HUMAN	PSMB2	proteasome subunit beta 2(PSMB2)	14	1.30E-14	NA	NA	1	1	NA	NA	NA	3	5	2	2	NA
PSB5_HUMAN	PSMB5	proteasome subunit beta 5(PSMB5)	14	9.81E-17	NA	1	1	2	1	1	NA	NA	3	4	1	NA
PSMD8_HUMAN	PSMD8	proteasome 26S subunit, non-ATPase 8(PSMD8)	14	7.06E-14	2	2	NA	NA	2	2	NA	NA	1	2	1	2
RAB21_HUMAN	RAB21	RAB21, member RAS oncogene family(RAB21)	14	8.40E-20	1	NA	NA	1	3	1	1	1	1	1	2	2
RGN_HUMAN	RGN	regucalcin(RGN)	14	1.39E-19	NA	1	1	2	5	NA	NA	NA	1	2	NA	2
RHOA_HUMAN	RHOA	ras homolog family member A(RHOA)	14	4.33E-25	NA	1	1	2	NA	2	1	NA	NA	1	4	2
RS19_HUMAN	RPS19	ribosomal protein S19(RPS19)	14	2.56E-13	1	1	1	2	2	1	2	2	NA	1	1	NA
RS27L_HUMAN	RPS27L	ribosomal protein S27 like(RPS27L)	14	7.29E-15	NA	1	1	1	NA	2	2	3	2	2	NA	NA
RSMB_HUMAN	SNRPB	small nuclear ribonucleoprotein polypeptides B and B1(SNRPB)	14	2.41E-18	3	2	1	1	3	NA	NA	NA	NA	NA	NA	4
SAHH_HUMAN	AHCY	adenosylhomocysteinase(AHCY)	14	2.20E-26	2	3	1	1	NA	NA	NA	NA	2	2	3	NA
SGT1_HUMAN	SUGT1	SGT1 homolog, MIS12 kinetochore complex assembly cochaperone(SUGT1)	14	4.67E-17	NA	NA	2	NA	NA	1	1	NA	3	4	2	1
SH3K1_HUMAN	SH3KBP1	SH3 domain containing kinase binding protein 1(SH3KBP1)	14	1.87E-16	NA	1	2	3	2	NA	NA	1	NA	2	1	2
SI1L1_HUMAN	SIPA1L1	signal induced proliferation associated 1 like 1(SIPA1L1)	14	8.36E-16	2	1	1	3	3	2	NA	NA	1	NA	NA	1
SMAP_HUMAN	C11orf58	chromosome 11 open reading frame 58(C11orf58)	14	4.67E-14	4	NA	1	5	NA	1	NA	NA	NA	1	NA	2
SNX27_HUMAN	SNX27	sorting nexin family member 27(SNX27)	14	1.38E-20	2	2	1	1	3	2	1	NA	NA	1	1	NA
SRSF3_HUMAN	SRSF3	serine and arginine rich splicing factor 3(SRSF3)	14	1.85E-19	1	NA	1	2	2	1	1	NA	1	NA	2	3
SRSF7_HUMAN	SRSF7	serine and arginine rich splicing factor 7(SRSF7)	14	2.23E-16	NA	1	2	2	2	1	1	NA	1	1	2	1
SYAP1_HUMAN	SYAP1	synapse associated protein 1(SYAP1)	14	6.99E-24	1	NA	1	4	1	NA	NA	3	NA	1	1	2
TBL2_HUMAN	TBL2	transducin beta like 2(TBL2)	14	1.39E-16	2	NA	NA	1	1	1	NA	1	1	1	2	4
TCPW_HUMAN	CCT6B	chaperonin containing TCP1 subunit 6B(CCT6B)	14	1.76E-16	3	1	3	2	NA	1	1	1	NA	2	NA	NA
TIP_HUMAN	ITFG1	integrin alpha FG-GAP repeat containing 1(ITFG1)	14	1.56E-15	NA	2	1	1	2	NA	3	4	1	NA	NA	NA
TNPO1_HUMAN	TNPO1	transportin 1(TNPO1)	14	1.98E-20	1	NA	1	2	2	1	3	1	2	NA	1	NA
UBP2L_HUMAN	UBAP2L	ubiquitin associated protein 2 like(UBAP2L)	14	6.98E-10	2	NA	NA	1	2	3	1	1	1	1	2	NA
VAT1L_HUMAN	VAT1L	vesicle amine transport 1 like(VAT1L)	14	1.92E-26	1	1	NA	2	1	2	3	2	1	1	NA	NA
WDR44_HUMAN	WDR44	WD repeat domain 44(WDR44)	14	1.09E-17	1	3	2	1	1	1	NA	2	1	NA	1	1
6PGL_HUMAN	PGLS	6-phosphogluconolactonase(PGLS)	13	9.43E-17	NA	NA	3	2	2	NA	1	1	3	1	NA	NA
ACDSB_HUMAN	ACADSB	acyl-CoA dehydrogenase, short/branched chain(ACADSB)	13	1.68E-11	2	1	NA	1	1	2	NA	1	2	1	2	NA
ACOT1_HUMAN	ACOT1	acyl-CoA thioesterase 1(ACOT1)	13	6.64E-22	1	4	2	2	1	1	NA	NA	NA	2	NA	NA
ACTZ_HUMAN	ACTR1A	ARP1 actin-related protein 1 homolog A, centractin alpha(ACTR1A)	13	1.97E-22	1	1	5	3	1	NA	NA	NA	1	1	NA	NA
AL1B1_HUMAN	ALDH1B1	aldehyde dehydrogenase 1 family member B1(ALDH1B1)	13	9.13E-26	3	NA	NA	2	1	1	1	1	NA	NA	3	1
AL1L1_HUMAN	ALDH1L1	aldehyde dehydrogenase 1 family member L1(ALDH1L1)	13	2.90E-14	4	3	3	1	1	NA	1	NA	NA	NA	NA	NA
AMRP_HUMAN	LRPAP1	LDL receptor related protein associated protein 1(LRPAP1)	13	5.18E-21	3	1	NA	NA	2	1	2	NA	NA	2	1	1
ANM1_HUMAN	PRMT1	protein arginine methyltransferase 1(PRMT1)	13	1.52E-18	1	NA	1	2	2	NA	NA	NA	2	1	2	2
ANX11_HUMAN	ANXA11	annexin A11(ANXA11)	13	1.22E-13	NA	NA	1	1	2	1	1	2	1	2	1	1
AP1M1_HUMAN	AP1M1	adaptor related protein complex 1 mu 1 subunit(AP1M1)	13	1.97E-24	NA	2	NA	1	2	1	1	2	NA	2	2	NA
ASNS_HUMAN	ASNS	asparagine synthetase (glutamine-hydrolyzing)(ASNS)	13	2.35E-15	1	1	1	NA	2	NA	2	1	2	1	1	1
AT12A_HUMAN	ATP12A	ATPase H+/K+ transporting non-gastric alpha2 subunit(ATP12A)	13	1.05E-17	NA	1	1	NA	1	NA	1	1	1	3	4	NA
ATP5I_HUMAN	ATP5I	ATP synthase, H+ transporting, mitochondrial Fo complex subunit E(ATP5I)	13	1.26E-12	3	NA	NA	NA	1	1	1	2	2	3	NA	NA
BCAM_HUMAN	bcam	basal cell adhesion molecule (Lutheran blood group)(BCAM)	13	3.79E-18	NA	1	1	NA	2	3	2	2	1	1	NA	NA
BSN_HUMAN	BSN	bassoon presynaptic cytomatrix protein(BSN)	13	8.41E-17	3	1	2	NA	1	1	3	NA	2	NA	NA	NA
BZW1_HUMAN	BZW1	basic leucine zipper and W2 domains 1(BZW1)	13	6.98E-14	1	NA	NA	3	3	2	NA	1	NA	3	NA	NA
CACP_HUMAN	CRAT	carnitine O-acetyltransferase(CRAT)	13	1.55E-16	2	NA	1	1	NA	NA	1	1	3	2	1	1
CIRBP_HUMAN	CIRBP	cold inducible RNA binding protein(CIRBP)	13	1.91E-18	NA	NA	NA	1	1	4	4	1	1	NA	1	NA
CLIP2_HUMAN	CLIP2	CAP-Gly domain containing linker protein 2(CLIP2)	13	1.66E-15	1	NA	2	1	NA	1	NA	1	3	1	2	1
CN166_HUMAN	c14orf166	chromosome 14 open reading frame 166(C14orf166)	13	4.48E-19	NA	3	1	1	NA	3	2	NA	2	1	NA	NA
CORO7_HUMAN	CORO7	coronin 7(CORO7)	13	8.79E-12	2	3	1	1	NA	2	NA	NA	2	1	NA	1
CY1_HUMAN	Cyc1	cytochrome c1(CYC1)	13	3.55E-21	2	5	NA	NA	1	2	NA	NA	NA	1	NA	2
DIP2B_HUMAN	DIP2B	disco interacting protein 2 homolog B(DIP2B)	13	3.49E-23	3	2	NA	1	4	NA	2	NA	NA	1	NA	NA
DKC1_HUMAN	DKC1	dyskerin pseudouridine synthase 1(DKC1)	13	5.24E-19	1	1	NA	NA	NA	3	2	2	NA	1	2	1
DP13A_HUMAN	APPL1	adaptor protein, phosphotyrosine interacting with PH domain and leucine zipper 1(APPL1)	13	1.50E-20	NA	1	1	NA	1	3	2	3	2	NA	NA	NA
DRG1_HUMAN	DRG1	developmentally regulated GTP binding protein 1(DRG1)	13	1.36E-17	1	1	3	6	1	NA	NA	NA	NA	1	NA	NA
DTX3L_HUMAN	DTX3L	deltex E3 ubiquitin ligase 3L(DTX3L)	13	3.08E-16	1	3	NA	3	NA	2	4	NA	NA	NA	NA	NA
ECI2_HUMAN	ECI2	enoyl-CoA delta isomerase 2(ECI2)	13	4.11E-26	NA	NA	2	NA	3	5	1	NA	NA	1	NA	1
EI2BG_HUMAN	EIF2B3	eukaryotic translation initiation factor 2B subunit gamma(EIF2B3)	13	1.05E-15	NA	NA	2	2	1	1	2	1	3	NA	NA	1
ERG7_HUMAN	LSS	lanosterol synthase (2,3-oxidosqualene-lanosterol cyclase)(LSS)	13	2.06E-15	NA	NA	2	2	2	2	2	NA	1	1	1	NA
ES1_HUMAN	LOC102724023	ES1 protein homolog, mitochondrial(LOC102724023)	13	1.11E-28	1	1	2	1	1	3	2	NA	1	NA	1	NA
EXOC1_HUMAN	EXOC1	exocyst complex component 1(EXOC1)	13	7.95E-21	NA	5	1	NA	NA	1	NA	NA	1	2	2	1
F1142_HUMAN	FAM114A2	family with sequence similarity 114 member A2(FAM114A2)	13	1.39E-18	1	2	NA	1	1	2	2	NA	NA	2	1	1
FYCO1_HUMAN	FYCO1	FYVE and coiled-coil domain containing 1(FYCO1)	13	6.09E-19	2	2	1	1	1	1	1	NA	1	1	1	1
G6PT1_HUMAN	SLC37A4	solute carrier family 37 member 4(SLC37A4)	13	5.56E-21	1	2	1	1	1	2	2	1	1	NA	1	NA
GNAS1_HUMAN	GNAS	GNAS complex locus(GNAS)	13	5.67E-16	1	1	1	5	2	2	NA	NA	NA	1	NA	NA
GRAP1_HUMAN	GRIPAP1	GRIP1 associated protein 1(GRIPAP1)	13	1.61E-18	NA	4	3	NA	NA	NA	NA	1	1	NA	1	3
HGS_HUMAN	HGS	hepatocyte growth factor-regulated tyrosine kinase substrate(HGS)	13	1.33E-19	3	1	1	1	2	1	NA	1	1	1	NA	1
LG3BP_HUMAN	LGALS3BP	galectin 3 binding protein(LGALS3BP)	13	2.47E-22	1	2	1	1	NA	2	NA	3	2	1	NA	NA
LIPR2_HUMAN	PNLIPRP2	pancreatic lipase related protein 2 (gene/pseudogene)(PNLIPRP2)	13	5.68E-24	1	1	2	1	NA	3	3	1	1	NA	NA	NA
MPRD_HUMAN	M6PR	mannose-6-phosphate receptor, cation dependent(M6PR)	13	1.06E-17	NA	2	2	1	2	1	2	3	NA	NA	NA	NA
MPRI_HUMAN	IGF2R	insulin like growth factor 2 receptor(IGF2R)	13	3.81E-23	1	NA	NA	1	1	2	2	NA	1	1	2	2
NFS1_HUMAN	NFS1	NFS1, cysteine desulfurase(NFS1)	13	3.73E-18	2	NA	2	1	1	1	1	2	2	NA	NA	1
OCRL_HUMAN	OCRL	OCRL, inositol polyphosphate-5-phosphatase(OCRL)	13	8.33E-18	2	4	NA	2	NA	NA	NA	1	NA	NA	3	1
ODBA_HUMAN	BCKDHA	branched chain keto acid dehydrogenase E1, alpha polypeptide(BCKDHA)	13	1.27E-19	1	2	NA	1	2	1	2	2	1	1	NA	NA
ODR4_HUMAN	C1orf27	chromosome 1 open reading frame 27(C1orf27)	13	2.60E-14	2	2	3	1	NA	1	NA	1	2	1	NA	NA
PCKGM_HUMAN	PCK2	phosphoenolpyruvate carboxykinase 2, mitochondrial(PCK2)	13	7.17E-17	NA	1	1	1	1	NA	1	1	1	2	3	1
PGES2_HUMAN	PTGES2	prostaglandin E synthase 2(PTGES2)	13	8.67E-20	1	1	NA	NA	NA	1	1	3	3	1	2	NA
PKP2_HUMAN	PKP2	plakophilin 2(PKP2)	13	6.59E-16	NA	1	2	1	NA	NA	NA	2	NA	2	5	NA
PLAP_HUMAN	PLAA	phospholipase A2 activating protein(PLAA)	13	5.69E-20	NA	1	2	NA	2	3	2	1	NA	1	1	NA
PRDX3_HUMAN	PRDX3	peroxiredoxin 3(PRDX3)	13	4.31E-16	1	1	2	1	1	1	2	1	1	1	1	NA
PSB3_HUMAN	PSMB3	proteasome subunit beta 3(PSMB3)	13	2.21E-18	NA	1	NA	5	1	2	2	NA	NA	1	NA	1
PTN11_HUMAN	PTPN11	protein tyrosine phosphatase, non-receptor type 11(PTPN11)	13	1.55E-14	NA	NA	NA	2	2	2	NA	1	1	1	1	3
RAB10_HUMAN	RAB10	RAB10, member RAS oncogene family(RAB10)	13	9.48E-16	3	1	1	2	1	1	1	2	1	NA	NA	NA
RL11_HUMAN	RPL11	ribosomal protein L11(RPL11)	13	5.96E-27	NA	NA	NA	NA	NA	2	1	2	2	3	2	1
RL22_HUMAN	RPL22	ribosomal protein L22(RPL22)	13	2.07E-15	2	2	1	1	NA	NA	1	1	3	NA	1	1
RL28_HUMAN	RPL28	ribosomal protein L28(RPL28)	13	5.61E-15	1	1	NA	1	2	2	1	NA	NA	1	1	3
RL35A_HUMAN	RPL35A	ribosomal protein L35a(RPL35A)	13	2.61E-15	NA	NA	NA	NA	1	2	3	2	2	2	NA	1
RL38_HUMAN	RPL38	ribosomal protein L38(RPL38)	13	6.10E-10	1	1	2	1	NA	NA	NA	NA	NA	3	3	2
ROA0_HUMAN	HNRNPA0	heterogeneous nuclear ribonucleoprotein A0(HNRNPA0)	13	2.50E-25	1	1	NA	NA	1	2	1	NA	1	1	3	2
RPRD2_HUMAN	RPRD2	regulation of nuclear pre-mRNA domain containing 2(RPRD2)	13	4.12E-17	1	1	4	2	1	2	NA	NA	NA	NA	1	1
SAM50_HUMAN	SAMM50	SAMM50 sorting and assembly machinery component(SAMM50)	13	3.07E-20	1	1	NA	NA	NA	1	NA	1	2	1	3	3
SAR1A_HUMAN	SAR1A	secretion associated Ras related GTPase 1A(SAR1A)	13	4.91E-16	NA	3	4	2	2	NA	2	NA	NA	NA	NA	NA
SC24D_HUMAN	SEC24D	SEC24 homolog D, COPII coat complex component(SEC24D)	13	2.26E-20	2	1	2	1	NA	NA	1	1	NA	1	1	3
SCPDL_HUMAN	SCCPDH	saccharopine dehydrogenase (putative)(SCCPDH)	13	2.37E-17	1	NA	NA	NA	5	3	3	1	NA	NA	NA	NA
SEC63_HUMAN	SEC63	SEC63 homolog, protein translocation regulator(SEC63)	13	1.90E-18	NA	NA	1	NA	1	1	NA	1	2	2	3	2
SF3B4_HUMAN	SF3B4	splicing factor 3b subunit 4(SF3B4)	13	2.37E-18	NA	2	1	2	NA	NA	NA	3	2	NA	2	1
SMD1_HUMAN	SNRPD1	small nuclear ribonucleoprotein D1 polypeptide(SNRPD1)	13	2.56E-21	NA	NA	2	2	2	NA	2	2	3	NA	NA	NA
SNX1_HUMAN	SNX1	sorting nexin 1(SNX1)	13	2.76E-15	1	2	1	2	1	NA	2	NA	1	1	1	1
SPI2_HUMAN	SERPINI2	serpin family I member 2(SERPINI2)	13	3.40E-14	1	NA	1	3	2	1	2	NA	1	NA	1	1
SSRA_HUMAN	SSR1	signal sequence receptor subunit 1(SSR1)	13	6.14E-15	1	1	NA	3	1	1	3	2	1	NA	NA	NA
SYCC_HUMAN	CARS	cysteinyl-tRNA synthetase(CARS)	13	3.38E-17	1	1	1	NA	1	3	1	NA	NA	NA	3	2
SYN1_HUMAN	SYN1	synapsin I(SYN1)	13	2.66E-18	1	1	1	NA	NA	2	1	1	3	2	1	NA
TADBP_HUMAN	TARDBP	TAR DNA binding protein(TARDBP)	13	6.54E-15	2	2	3	3	1	1	NA	NA	NA	NA	NA	1
TECR_HUMAN	TECR	trans-2,3-enoyl-CoA reductase(TECR)	13	9.32E-14	2	1	NA	NA	NA	NA	3	3	2	1	1	NA
TFR1_HUMAN	TFRC	transferrin receptor(TFRC)	13	4.43E-18	NA	2	3	NA	2	2	NA	1	1	1	NA	1
TMED7_HUMAN	TMED7-TICAM2	TMED7-TICAM2 readthrough(TMED7-TICAM2)	13	9.81E-18	1	1	NA	1	NA	1	3	1	2	1	1	1
TOM22_HUMAN	TOMM22	translocase of outer mitochondrial membrane 22(TOMM22)	13	1.00E-20	NA	NA	1	NA	2	1	2	1	3	1	2	NA
UFSP2_HUMAN	UFSP2	UFM1 specific peptidase 2(UFSP2)	13	1.25E-16	1	1	2	2	NA	1	1	1	3	1	NA	NA
VA0D1_HUMAN	ATP6V0D1	ATPase H+ transporting V0 subunit d1(ATP6V0D1)	13	8.83E-17	NA	1	NA	NA	NA	NA	NA	1	2	3	4	2
VAS1_HUMAN	ATP6AP1	ATPase H+ transporting accessory protein 1(ATP6AP1)	13	1.35E-15	2	3	1	NA	NA	1	1	3	1	NA	1	NA
WDR7_HUMAN	WDR7	WD repeat domain 7(WDR7)	13	9.01E-15	1	NA	2	1	1	3	1	NA	1	3	NA	NA
ZC3HE_HUMAN	ZC3H14	zinc finger CCCH-type containing 14(ZC3H14)	13	1.51E-15	NA	1	NA	NA	NA	1	1	NA	4	4	NA	2
ZN207_HUMAN	ZNF207	zinc finger protein 207(ZNF207)	13	8.86E-16	1	NA	NA	4	4	1	NA	NA	1	1	1	NA
AAK1_HUMAN	AAK1	AP2 associated kinase 1(AAK1)	12	3.89E-15	2	1	1	2	2	2	1	NA	NA	NA	NA	1
AATC_HUMAN	GOT1	glutamic-oxaloacetic transaminase 1(GOT1)	12	4.00E-18	NA	NA	NA	3	2	2	3	1	NA	NA	1	NA
ACPM_HUMAN	NDUFAB1	NADH:ubiquinone oxidoreductase subunit AB1(NDUFAB1)	12	1.08E-17	NA	NA	NA	1	3	2	1	NA	NA	1	2	2
AKAP2_HUMAN	AKAP2	A-kinase anchoring protein 2(AKAP2)	12	6.66E-19	NA	2	2	2	1	NA	NA	NA	2	1	2	NA
AP2A2_HUMAN	AP2A2	adaptor related protein complex 2 alpha 2 subunit(AP2A2)	12	4.95E-17	2	1	1	NA	1	NA	1	2	3	1	NA	NA
ARF6_HUMAN	ARF6	ADP ribosylation factor 6(ARF6)	12	4.11E-22	1	1	1	NA	1	3	2	NA	1	NA	2	NA
ARFG2_HUMAN	ARFGAP2	ADP ribosylation factor GTPase activating protein 2(ARFGAP2)	12	7.05E-16	2	1	2	3	1	2	NA	NA	NA	1	NA	NA
ARK73_HUMAN	AKR7A3	aldo-keto reductase family 7 member A3(AKR7A3)	12	2.94E-17	NA	1	2	1	NA	1	1	3	2	NA	NA	1
ASB9_HUMAN	ASB9	ankyrin repeat and SOCS box containing 9(ASB9)	12	7.23E-19	1	2	1	2	NA	NA	2	2	2	NA	NA	NA
AT1B1_HUMAN	ATP1B1	ATPase Na+/K+ transporting subunit beta 1(ATP1B1)	12	1.35E-16	3	3	2	NA	NA	1	2	NA	1	NA	NA	NA
ATPD_HUMAN	ATP5D	ATP synthase, H+ transporting, mitochondrial F1 complex, delta subunit(ATP5D)	12	1.81E-17	5	2	NA	NA	NA	NA	1	NA	1	1	NA	2
BIG1_HUMAN	ARFGEF1	ADP ribosylation factor guanine nucleotide exchange factor 1(ARFGEF1)	12	5.01E-17	NA	NA	1	NA	2	NA	NA	2	1	2	4	NA
CAB39_HUMAN	CAB39	calcium binding protein 39(CAB39)	12	3.19E-17	2	2	NA	2	2	1	NA	NA	NA	NA	3	NA
CCD93_HUMAN	CCDC93	coiled-coil domain containing 93(CCDC93)	12	5.52E-16	3	1	NA	NA	NA	3	2	NA	NA	1	NA	2
CRKL_HUMAN	CRKL	CRK like proto-oncogene, adaptor protein(CRKL)	12	1.54E-13	3	1	1	2	1	NA	NA	1	1	1	1	NA
CSK22_HUMAN	CSNK2A2	casein kinase 2 alpha 2(CSNK2A2)	12	5.93E-16	2	2	1	2	2	3	NA	NA	NA	NA	NA	NA
CUL4B_HUMAN	CUL4B	cullin 4B(CUL4B)	12	1.83E-11	2	2	NA	NA	1	1	1	2	1	NA	1	1
CYTB_HUMAN	CSTB	cystatin B(CSTB)	12	4.46E-15	NA	1	NA	1	1	2	2	3	1	NA	1	NA
DHB11_HUMAN	HSD17B11	hydroxysteroid 17-beta dehydrogenase 11(HSD17B11)	12	3.21E-15	NA	1	2	2	NA	1	3	3	NA	NA	NA	NA
DHTK1_HUMAN	DHTKD1	dehydrogenase E1 and transketolase domain containing 1(DHTKD1)	12	3.42E-21	3	1	NA	2	NA	NA	2	1	NA	NA	2	1
EIF1B_HUMAN	EIF1B	eukaryotic translation initiation factor 1B(EIF1B)	12	1.40E-11	NA	1	1	1	1	1	1	NA	1	2	2	1
EIF3J_HUMAN	EIF3J	eukaryotic translation initiation factor 3 subunit J(EIF3J)	12	2.14E-14	2	2	1	NA	1	2	1	NA	2	NA	NA	1
ELAV1_HUMAN	ELAVL1	ELAV like RNA binding protein 1(ELAVL1)	12	1.13E-16	1	2	2	NA	2	1	NA	NA	NA	1	2	1
ELYS_HUMAN	AHCTF1	AT-hook containing transcription factor 1(AHCTF1)	12	2.23E-18	3	1	2	NA	2	NA	1	1	1	1	NA	NA
EMAL2_HUMAN	EML2	echinoderm microtubule associated protein like 2(EML2)	12	4.57E-15	NA	NA	1	1	NA	1	1	1	1	4	2	NA
FAF2_HUMAN	FAF2	Fas associated factor family member 2(FAF2)	12	2.78E-21	4	NA	NA	1	1	1	NA	NA	NA	NA	1	4
FLII_HUMAN	FLII	FLII, actin remodeling protein(FLII)	12	2.33E-15	2	1	NA	NA	NA	1	1	NA	1	3	3	NA
FUS_HUMAN	FUS	FUS RNA binding protein(FUS)	12	9.63E-23	2	3	NA	NA	NA	1	NA	1	2	1	2	NA
FXR1_HUMAN	FXR1	FMR1 autosomal homolog 1(FXR1)	12	1.46E-19	2	1	1	1	2	2	NA	1	1	NA	NA	1
GDAP1_HUMAN	GDAP1	ganglioside induced differentiation associated protein 1(GDAP1)	12	2.08E-18	NA	1	1	3	2	2	1	NA	1	1	NA	NA
GHC1_HUMAN	SLC25A22	solute carrier family 25 member 22(SLC25A22)	12	4.71E-15	2	NA	NA	NA	NA	NA	NA	3	3	1	3	NA
GMPPA_HUMAN	GMPPA	GDP-mannose pyrophosphorylase A(GMPPA)	12	1.27E-16	3	1	1	1	2	1	NA	NA	NA	1	NA	2
GNA12_HUMAN	GNA12	G protein subunit alpha 12(GNA12)	12	3.20E-13	NA	1	1	NA	1	NA	2	3	1	NA	2	1
GNPI1_HUMAN	GNPDA1	glucosamine-6-phosphate deaminase 1(GNPDA1)	12	1.93E-16	4	1	1	1	2	NA	NA	1	NA	NA	1	1
HCFC1_HUMAN	HCFC1	host cell factor C1(HCFC1)	12	2.02E-19	NA	NA	NA	1	NA	2	NA	1	4	2	2	NA
HMGA1_HUMAN	HMGA1	high mobility group AT-hook 1(HMGA1)	12	7.12E-19	NA	NA	1	NA	3	5	2	NA	NA	1	NA	NA
IGHG1_HUMAN	Ighg1	immunoglobulin heavy constant gamma 1 (G1m marker)(IGHG1)	12	5.47E-23	1	NA	NA	1	3	1	1	NA	4	NA	NA	1
IMPA2_HUMAN	IMPA2	inositol monophosphatase 2(IMPA2)	12	6.63E-14	1	3	1	NA	NA	2	2	1	NA	NA	1	1
ITA1_HUMAN	ITGA1	integrin subunit alpha 1(ITGA1)	12	3.30E-19	1	NA	NA	3	2	1	1	NA	1	2	1	NA
ITA6_HUMAN	ITGA6	integrin subunit alpha 6(ITGA6)	12	1.83E-19	NA	1	NA	NA	NA	4	2	1	1	1	1	1
KAD1_HUMAN	AK1	adenylate kinase 1(AK1)	12	1.92E-14	1	1	5	2	1	1	1	NA	NA	NA	NA	NA
KCD12_HUMAN	KCTD12	potassium channel tetramerization domain containing 12(KCTD12)	12	1.67E-15	1	NA	1	1	NA	6	1	NA	NA	1	1	NA
MANF_HUMAN	MANF	mesencephalic astrocyte derived neurotrophic factor(MANF)	12	1.61E-21	NA	1	NA	3	3	3	1	NA	NA	1	NA	NA
MIC19_HUMAN	CHCHD3	coiled-coil-helix-coiled-coil-helix domain containing 3(CHCHD3)	12	1.52E-12	1	NA	1	2	5	1	NA	NA	NA	NA	NA	2
MPP6_HUMAN	MPP6	membrane palmitoylated protein 6(MPP6)	12	3.06E-16	1	1	1	3	NA	NA	NA	3	3	NA	NA	NA
MPPA_HUMAN	PMPCA	peptidase, mitochondrial processing alpha subunit(PMPCA)	12	7.65E-16	2	1	2	NA	NA	NA	NA	1	1	2	2	1
MTUS2_HUMAN	MTUS2	microtubule associated tumor suppressor candidate 2(MTUS2)	12	1.02E-16	4	NA	1	NA	3	1	NA	1	NA	NA	1	1
MTX2_HUMAN	MTX2	metaxin 2(MTX2)	12	9.66E-17	2	1	4	2	1	NA	1	NA	NA	NA	1	NA
MYCB2_HUMAN	MYCBP2	MYC binding protein 2, E3 ubiquitin protein ligase(MYCBP2)	12	1.80E-16	1	2	3	NA	1	NA	NA	NA	NA	NA	3	2
NDUB5_HUMAN	NDUFB5	NADH:ubiquinone oxidoreductase subunit B5(NDUFB5)	12	5.81E-14	1	NA	2	2	1	1	2	1	NA	NA	NA	2
NNRD_HUMAN	NAXD	NAD(P)HX dehydratase(NAXD)	12	4.75E-26	NA	NA	NA	2	1	NA	NA	NA	NA	3	4	2
OXSR1_HUMAN	OXSR1	oxidative stress responsive 1(OXSR1)	12	1.93E-22	NA	3	1	2	1	2	2	NA	NA	NA	1	NA
PAPS1_HUMAN	PAPSS1	3'-phosphoadenosine 5'-phosphosulfate synthase 1(PAPSS1)	12	2.14E-18	1	2	2	1	3	NA	1	NA	NA	NA	2	NA
PCCB_HUMAN	PCCB	propionyl-CoA carboxylase beta subunit(PCCB)	12	4.72E-19	1	1	1	1	1	1	NA	2	2	1	NA	1
PGS2_HUMAN	DCN	decorin(DCN)	12	8.00E-19	NA	1	2	3	4	1	NA	NA	1	NA	NA	NA
PITM1_HUMAN	PITPNM1	phosphatidylinositol transfer protein membrane associated 1(PITPNM1)	12	6.88E-15	1	NA	NA	2	2	NA	1	1	NA	NA	2	3
PLCB4_HUMAN	PLCB4	phospholipase C beta 4(PLCB4)	12	5.84E-14	NA	1	1	NA	2	1	2	1	2	1	NA	1
PNPT1_HUMAN	PNPT1	polyribonucleotide nucleotidyltransferase 1(PNPT1)	12	4.41E-20	3	1	NA	NA	1	NA	1	1	1	NA	1	3
PRKRA_HUMAN	PRKRA	protein activator of interferon induced protein kinase EIF2AK2(PRKRA)	12	2.11E-18	NA	1	NA	NA	2	1	1	NA	1	4	2	NA
PSD10_HUMAN	PSMD10	proteasome 26S subunit, non-ATPase 10(PSMD10)	12	5.09E-19	2	2	1	1	NA	NA	1	NA	1	NA	1	3
PTPA_HUMAN	PTPA	protein phosphatase 2 phosphatase activator(PTPA)	12	6.13E-16	1	4	1	NA	2	3	NA	1	NA	NA	NA	NA
PUR9_HUMAN	ATIC	5-aminoimidazole-4-carboxamide ribonucleotide formyltransferase/IMP cyclohydrolase(ATIC)	12	2.94E-20	NA	1	1	2	NA	3	4	NA	NA	NA	1	NA
RM37_HUMAN	MRPL37	mitochondrial ribosomal protein L37(MRPL37)	12	4.37E-20	3	1	1	1	1	1	1	1	NA	NA	NA	2
RT07_HUMAN	MRPS7	mitochondrial ribosomal protein S7(MRPS7)	12	2.40E-15	1	1	1	NA	NA	1	2	2	2	1	NA	1
S10AA_HUMAN	S100A10	S100 calcium binding protein A10(S100A10)	12	3.41E-22	NA	NA	NA	NA	NA	NA	NA	1	4	4	3	NA
SC24B_HUMAN	SEC24B	SEC24 homolog B, COPII coat complex component(SEC24B)	12	1.22E-16	1	2	2	NA	1	NA	2	2	NA	NA	NA	2
SCLY_HUMAN	SCLY	selenocysteine lyase(SCLY)	12	1.55E-18	3	2	1	NA	1	NA	NA	1	1	NA	2	1
SELB_HUMAN	EEFSEC	eukaryotic elongation factor, selenocysteine-tRNA specific(EEFSEC)	12	6.42E-20	1	1	NA	1	NA	1	NA	NA	4	2	2	NA
SHLB2_HUMAN	SH3GLB2	SH3 domain containing GRB2 like endophilin B2(SH3GLB2)	12	1.19E-16	NA	NA	NA	1	1	1	1	1	4	3	NA	NA
SK2L2_HUMAN	SKIV2L2	Ski2 like RNA helicase 2(SKIV2L2)	12	1.13E-18	1	NA	NA	2	NA	1	1	4	1	1	1	NA
SNAG_HUMAN	NAPG	NSF attachment protein gamma(NAPG)	12	1.34E-21	1	1	3	1	2	2	NA	NA	NA	NA	1	1
SNX9_HUMAN	SNX9	sorting nexin 9(SNX9)	12	1.69E-20	NA	1	1	1	NA	NA	3	3	1	NA	1	1
SP16H_HUMAN	SUPT16H	SPT16 homolog, facilitates chromatin remodeling subunit(SUPT16H)	12	4.81E-20	1	NA	1	1	NA	NA	1	1	3	3	1	NA
SRSF2_HUMAN	SRSF2	serine and arginine rich splicing factor 2(SRSF2)	12	2.03E-17	3	1	NA	NA	NA	1	NA	2	2	NA	1	2
SRSF4_HUMAN	SRSF4	serine and arginine rich splicing factor 4(SRSF4)	12	1.38E-15	NA	NA	NA	2	3	1	1	3	2	NA	NA	NA
SRSF5_HUMAN	SRSF5	serine and arginine rich splicing factor 5(SRSF5)	12	1.51E-18	1	NA	NA	3	2	2	1	1	NA	2	NA	NA
STAT1_HUMAN	STAT1	signal transducer and activator of transcription 1(STAT1)	12	9.36E-16	NA	2	NA	3	1	2	1	NA	1	1	NA	1
STK24_HUMAN	STK24	serine/threonine kinase 24(STK24)	12	1.51E-19	1	NA	NA	1	1	NA	1	NA	3	1	2	2
STRN3_HUMAN	STRN3	striatin 3(STRN3)	12	1.04E-16	3	3	1	1	NA	NA	1	NA	1	NA	NA	2
STRUM_HUMAN	KIAA0196	KIAA0196(KIAA0196)	12	1.39E-23	2	3	NA	NA	NA	2	3	NA	NA	1	1	NA
SYT7_HUMAN	SYT7	synaptotagmin 7(SYT7)	12	7.24E-16	1	1	2	NA	NA	1	NA	NA	2	1	2	2
TBA4A_HUMAN	tuba4a	tubulin alpha 4a(TUBA4A)	12	3.27E-13	2	NA	NA	1	2	2	1	2	1	NA	NA	1
TCPZ_HUMAN	CCT6A	chaperonin containing TCP1 subunit 6A(CCT6A)	12	8.31E-20	2	1	1	4	1	NA	NA	NA	1	1	NA	1
TCTP_HUMAN	TPT1	tumor protein, translationally-controlled 1(TPT1)	12	1.42E-17	1	1	NA	1	NA	NA	1	1	2	2	2	1
TIAR_HUMAN	TIAL1	TIA1 cytotoxic granule associated RNA binding protein like 1(TIAL1)	12	3.37E-15	1	1	3	4	NA	NA	1	1	NA	NA	NA	1
TM1L2_HUMAN	TOM1L2	target of myb1 like 2 membrane trafficking protein(TOM1L2)	12	2.57E-22	1	1	NA	1	1	1	NA	1	NA	NA	2	4
TMX1_HUMAN	TMX1	thioredoxin related transmembrane protein 1(TMX1)	12	1.84E-15	NA	1	3	2	2	NA	2	2	NA	NA	NA	NA
TOM1_HUMAN	TOM1	target of myb1 membrane trafficking protein(TOM1)	12	4.01E-20	1	NA	2	2	3	NA	2	NA	NA	NA	NA	2
UACA_HUMAN	UACA	uveal autoantigen with coiled-coil domains and ankyrin repeats(UACA)	12	3.26E-16	1	2	1	1	1	NA	NA	NA	1	3	2	NA
VAMP2_HUMAN	VAMP2	vesicle associated membrane protein 2(VAMP2)	12	1.03E-20	1	NA	NA	NA	NA	5	NA	2	2	1	NA	1
VPS52_HUMAN	VPS52	VPS52, GARP complex subunit(VPS52)	12	7.07E-16	1	NA	2	2	1	2	1	2	NA	NA	1	NA
WASH7_HUMAN	KIAA1033	KIAA1033(KIAA1033)	12	1.09E-17	NA	NA	2	NA	3	2	1	NA	NA	1	2	1
ZCCHV_HUMAN	ZC3HAV1	zinc finger CCCH-type containing, antiviral 1(ZC3HAV1)	12	3.13E-16	NA	NA	NA	NA	NA	1	1	1	1	2	4	2
AAPK1_HUMAN	prkaa1	protein kinase AMP-activated catalytic subunit alpha 1(PRKAA1)	11	4.09E-20	1	NA	2	2	1	NA	NA	NA	3	NA	1	1
AASS_HUMAN	AASS	aminoadipate-semialdehyde synthase(AASS)	11	4.32E-18	NA	NA	2	NA	1	2	NA	1	NA	4	1	NA
ACBP_HUMAN	DBI	diazepam binding inhibitor, acyl-CoA binding protein(DBI)	11	3.90E-17	NA	NA	3	1	NA	1	1	1	4	NA	NA	NA
ACPH_HUMAN	APEH	acylaminoacyl-peptide hydrolase(APEH)	11	1.42E-21	1	NA	1	2	NA	NA	2	1	2	2	NA	NA
ADCK3_HUMAN	NA	NA	11	1.04E-20	1	2	NA	NA	3	NA	NA	NA	1	NA	2	2
AGFG1_HUMAN	AGFG1	ArfGAP with FG repeats 1(AGFG1)	11	7.18E-16	3	4	1	NA	NA	NA	NA	NA	NA	NA	2	1
AGR2_HUMAN	AGR2	anterior gradient 2, protein disulphide isomerase family member(AGR2)	11	5.12E-12	2	1	1	NA	1	1	NA	NA	2	NA	NA	3
AL4A1_HUMAN	ALDH4A1	aldehyde dehydrogenase 4 family member A1(ALDH4A1)	11	1.86E-16	1	NA	NA	NA	NA	3	2	3	NA	1	1	NA
ARL8A_HUMAN	ARL8A	ADP ribosylation factor like GTPase 8A(ARL8A)	11	1.50E-18	1	NA	2	1	1	1	NA	1	3	NA	1	NA
ARVC_HUMAN	arvcf	armadillo repeat gene deleted in velocardiofacial syndrome(ARVCF)	11	1.38E-18	2	1	1	2	1	NA	2	1	NA	NA	1	NA
B2L13_HUMAN	BCL2L13	BCL2 like 13(BCL2L13)	11	2.06E-19	NA	2	1	1	NA	2	2	NA	NA	2	1	NA
BRE1B_HUMAN	RNF40	ring finger protein 40(RNF40)	11	3.85E-18	1	1	1	NA	2	1	NA	3	NA	2	NA	NA
CADH2_HUMAN	CDH2	cadherin 2(CDH2)	11	1.18E-20	1	NA	NA	2	1	1	NA	1	1	NA	3	1
CAPG_HUMAN	CAPG	capping actin protein, gelsolin like(CAPG)	11	4.59E-21	NA	1	1	3	NA	1	1	2	NA	1	1	NA
CAPZB_HUMAN	CAPZB	capping actin protein of muscle Z-line beta subunit(CAPZB)	11	2.10E-17	2	NA	NA	1	1	1	NA	NA	NA	1	3	2
CD36_HUMAN	CD36	CD36 molecule(CD36)	11	1.18E-18	NA	2	1	1	NA	3	2	NA	NA	2	NA	NA
CFTR_HUMAN	CFTR	cystic fibrosis transmembrane conductance regulator(CFTR)	11	4.92E-18	1	1	NA	NA	1	1	3	1	1	NA	1	1
CNTN1_HUMAN	CNTN1	contactin 1(CNTN1)	11	4.48E-17	NA	3	NA	1	NA	NA	NA	NA	1	1	4	1
COG2_HUMAN	COG2	component of oligomeric golgi complex 2(COG2)	11	1.68E-21	1	NA	1	1	3	3	NA	1	NA	NA	NA	1
COG3_HUMAN	COG3	component of oligomeric golgi complex 3(COG3)	11	1.57E-16	1	NA	NA	NA	NA	2	NA	NA	2	3	1	2
COG7_HUMAN	COG7	component of oligomeric golgi complex 7(COG7)	11	2.06E-16	NA	2	1	1	2	NA	1	1	1	1	1	NA
CP062_HUMAN	c16orf62	chromosome 16 open reading frame 62(C16orf62)	11	5.27E-10	1	NA	1	1	2	1	1	NA	1	1	1	1
CTRL_HUMAN	CTRL	chymotrypsin like(CTRL)	11	3.15E-16	1	NA	NA	1	1	2	1	NA	NA	2	2	1
CUL5_HUMAN	CUL5	cullin 5(CUL5)	11	1.22E-10	NA	NA	1	1	NA	2	1	3	1	1	1	NA
DHSO_HUMAN	SORD	sorbitol dehydrogenase(SORD)	11	1.74E-14	2	2	3	1	NA	NA	NA	NA	1	NA	2	NA
DJC10_HUMAN	DNAJC10	DnaJ heat shock protein family (Hsp40) member C10(DNAJC10)	11	5.90E-15	NA	1	NA	NA	2	1	NA	1	1	2	2	1
DNJC3_HUMAN	DNAJC3	DnaJ heat shock protein family (Hsp40) member C3(DNAJC3)	11	2.32E-17	NA	3	2	1	NA	1	NA	1	NA	NA	1	2
ECHD3_HUMAN	ECHDC3	enoyl-CoA hydratase domain containing 3(ECHDC3)	11	2.50E-20	NA	NA	NA	NA	2	2	1	1	1	2	1	1
ENPP2_HUMAN	ENPP2	ectonucleotide pyrophosphatase/phosphodiesterase 2(ENPP2)	11	1.15E-23	NA	NA	2	1	NA	NA	NA	1	2	2	2	1
ERF3A_HUMAN	GSPT1	G1 to S phase transition 1(GSPT1)	11	7.55E-14	1	1	NA	4	1	2	1	NA	1	NA	NA	NA
ERIC5_HUMAN	ERICH5	glutamate rich 5(ERICH5)	11	2.79E-21	4	2	NA	NA	NA	1	NA	NA	1	1	2	NA
ERLN1_HUMAN	ERLIN1	ER lipid raft associated 1(ERLIN1)	11	4.62E-16	1	NA	1	1	1	1	1	NA	1	1	1	2
EXOC8_HUMAN	EXOC8	exocyst complex component 8(EXOC8)	11	6.36E-16	NA	1	1	NA	4	2	NA	NA	2	NA	NA	1
F159B_HUMAN	FAM159B	family with sequence similarity 159 member B(FAM159B)	11	2.37E-20	2	2	2	4	NA	NA	NA	1	NA	NA	NA	NA
FKB1A_HUMAN	FKBP1A	FK506 binding protein 1A(FKBP1A)	11	1.58E-16	NA	NA	4	2	3	NA	NA	NA	NA	2	NA	NA
FKBP8_HUMAN	FKBP8	FK506 binding protein 8(FKBP8)	11	8.49E-20	NA	1	1	1	1	NA	3	1	1	1	NA	1
GGT5_HUMAN	GGT5	gamma-glutamyltransferase 5(GGT5)	11	9.44E-17	1	3	NA	NA	NA	2	1	NA	1	NA	NA	3
GLGB_HUMAN	GBE1	1,4-alpha-glucan branching enzyme 1(GBE1)	11	1.84E-18	1	1	1	NA	1	2	1	NA	NA	1	1	2
GNL1_HUMAN	GNL1	G protein nucleolar 1 (putative)(GNL1)	11	1.46E-17	1	NA	1	1	1	1	1	NA	NA	2	1	2
GNMT_HUMAN	GNMT	glycine N-methyltransferase(GNMT)	11	5.93E-18	1	NA	NA	1	NA	1	2	1	NA	1	2	2
H1X_HUMAN	H1FX	H1 histone family member X(H1FX)	11	1.67E-18	2	1	NA	NA	NA	NA	2	1	2	NA	3	NA
H33_HUMAN	H3F3A	H3 histone family member 3A(H3F3A)	11	4.45E-30	1	NA	NA	NA	2	1	1	NA	1	5	NA	NA
HMGB1_HUMAN	HMGB1	high mobility group box 1(HMGB1)	11	5.13E-14	3	3	1	1	NA	NA	NA	NA	NA	NA	2	1
HNRPF_HUMAN	HNRNPF	heterogeneous nuclear ribonucleoprotein F(HNRNPF)	11	3.14E-24	2	1	2	NA	NA	1	NA	NA	NA	3	1	1
HOOK1_HUMAN	HOOK1	hook microtubule tethering protein 1(HOOK1)	11	3.99E-20	1	4	NA	NA	NA	NA	3	1	NA	NA	1	1
HPRT_HUMAN	HPRT1	hypoxanthine phosphoribosyltransferase 1(HPRT1)	11	1.94E-19	2	2	1	1	1	1	1	1	NA	1	NA	NA
HS902_HUMAN	HSP90AA2P	heat shock protein 90 alpha family class A member 2, pseudogene(HSP90AA2P)	11	6.04E-15	2	1	1	NA	NA	NA	1	1	1	1	2	1
I2BP2_HUMAN	IRF2BP2	interferon regulatory factor 2 binding protein 2(IRF2BP2)	11	1.32E-23	1	2	1	1	1	NA	1	NA	NA	NA	4	NA
IAPP_HUMAN	IAPP	islet amyloid polypeptide(IAPP)	11	1.29E-11	NA	1	NA	NA	NA	NA	NA	4	5	1	NA	NA
IF5_HUMAN	EIF5	eukaryotic translation initiation factor 5(EIF5)	11	4.97E-19	1	1	NA	1	2	3	NA	NA	NA	1	2	NA
ILK_HUMAN	ILK	integrin linked kinase(ILK)	11	1.86E-10	1	2	1	1	1	NA	NA	2	1	1	NA	1
KCC2B_HUMAN	CAMK2B	calcium/calmodulin dependent protein kinase II beta(CAMK2B)	11	1.04E-17	3	NA	1	NA	NA	1	3	2	NA	NA	NA	1
KCRB_HUMAN	CKB	creatine kinase B(CKB)	11	1.20E-19	NA	1	1	3	1	2	NA	NA	1	NA	NA	2
KPRA_HUMAN	PRPSAP1	phosphoribosyl pyrophosphate synthetase associated protein 1(PRPSAP1)	11	7.57E-21	2	NA	NA	NA	NA	NA	1	2	1	1	2	2
LC7L3_HUMAN	LUC7L3	LUC7 like 3 pre-mRNA splicing factor(LUC7L3)	11	1.33E-20	NA	1	1	NA	1	3	NA	NA	2	2	1	NA
LRC47_HUMAN	LRRC47	leucine rich repeat containing 47(LRRC47)	11	1.92E-14	2	1	2	NA	NA	NA	NA	1	2	2	1	NA
LTN1_HUMAN	LTN1	listerin E3 ubiquitin protein ligase 1(LTN1)	11	7.31E-15	1	NA	3	1	NA	1	2	NA	NA	NA	2	1
LYAG_HUMAN	gaa	glucosidase alpha, acid(GAA)	11	5.09E-15	NA	1	1	2	1	1	NA	NA	1	NA	2	2
LZTL1_HUMAN	LZTFL1	leucine zipper transcription factor like 1(LZTFL1)	11	1.10E-16	1	NA	1	NA	1	2	NA	2	1	2	NA	1
MA2A1_HUMAN	MAN2A1	mannosidase alpha class 2A member 1(MAN2A1)	11	4.63E-18	NA	NA	1	1	2	2	1	NA	NA	1	3	NA
MARE2_HUMAN	MAPRE2	microtubule associated protein RP/EB family member 2(MAPRE2)	11	6.57E-22	NA	NA	NA	1	NA	NA	4	1	1	1	NA	3
MAVS_HUMAN	MAVS	mitochondrial antiviral signaling protein(MAVS)	11	5.27E-22	NA	NA	NA	NA	NA	1	NA	1	2	3	2	2
METK2_HUMAN	MAT2A	methionine adenosyltransferase 2A(MAT2A)	11	6.05E-16	3	2	NA	1	1	NA	1	NA	1	1	1	NA
MYLK_HUMAN	MYLK	myosin light chain kinase(MYLK)	11	7.60E-10	1	3	NA	1	1	2	1	NA	NA	1	NA	1
NCKP1_HUMAN	NCKAP1	NCK associated protein 1(NCKAP1)	11	2.84E-17	3	2	1	NA	2	1	1	NA	NA	1	NA	NA
NDUS4_HUMAN	NDUFS4	NADH:ubiquinone oxidoreductase subunit S4(NDUFS4)	11	4.17E-17	2	NA	NA	NA	NA	1	1	1	3	2	1	NA
NDUS7_HUMAN	NDUFS7	NADH:ubiquinone oxidoreductase core subunit S7(NDUFS7)	11	1.99E-18	NA	NA	2	NA	1	1	1	NA	NA	3	3	NA
NU153_HUMAN	NUP153	nucleoporin 153(NUP153)	11	8.09E-16	NA	2	NA	NA	2	2	1	NA	1	1	1	1
NUDC_HUMAN	NUDC	nuclear distribution C, dynein complex regulator(NUDC)	11	6.43E-16	1	1	1	NA	NA	1	1	NA	2	3	NA	1
NUP53_HUMAN	NUP35	nucleoporin 35(NUP35)	11	1.09E-15	NA	1	1	2	1	1	1	NA	1	1	2	NA
NUP54_HUMAN	NUP54	nucleoporin 54(NUP54)	11	4.13E-16	NA	NA	NA	2	NA	NA	3	1	1	NA	3	1
OGDHL_HUMAN	OGDHL	oxoglutarate dehydrogenase-like(OGDHL)	11	1.55E-27	NA	1	1	NA	2	3	4	NA	NA	NA	NA	NA
PIPNA_HUMAN	pitpna	phosphatidylinositol transfer protein alpha(PITPNA)	11	3.78E-16	NA	1	1	2	1	NA	1	NA	2	1	1	1
PIPNB_HUMAN	PITPNB	phosphatidylinositol transfer protein beta(PITPNB)	11	5.35E-16	NA	NA	1	2	2	1	NA	1	NA	1	3	NA
PP12C_HUMAN	PPP1R12C	protein phosphatase 1 regulatory subunit 12C(PPP1R12C)	11	1.51E-14	3	1	NA	NA	3	NA	NA	NA	1	3	NA	NA
PRP31_HUMAN	PRPF31	pre-mRNA processing factor 31(PRPF31)	11	1.27E-22	1	1	NA	4	2	1	1	NA	NA	1	NA	NA
PRPF3_HUMAN	PRPF3	pre-mRNA processing factor 3(PRPF3)	11	1.21E-15	1	NA	NA	2	2	2	1	1	1	1	NA	NA
PSA3_HUMAN	PSMA3	proteasome subunit alpha 3(PSMA3)	11	1.00E-13	2	2	NA	NA	NA	NA	1	1	2	NA	1	2
PSB4_HUMAN	PSMB4	proteasome subunit beta 4(PSMB4)	11	4.55E-25	NA	NA	NA	1	2	2	NA	NA	NA	2	2	2
PTGR1_HUMAN	PTGR1	prostaglandin reductase 1(PTGR1)	11	4.70E-14	NA	NA	1	1	2	2	1	NA	3	NA	1	NA
PTPRJ_HUMAN	PTPRJ	protein tyrosine phosphatase, receptor type J(PTPRJ)	11	1.61E-17	NA	NA	1	1	1	2	1	2	1	2	NA	NA
RAB5C_HUMAN	RAB5C	RAB5C, member RAS oncogene family(RAB5C)	11	1.83E-17	NA	NA	1	1	1	1	1	2	1	1	2	NA
RAB8A_HUMAN	RAB8A	RAB8A, member RAS oncogene family(RAB8A)	11	3.93E-18	NA	2	2	3	1	NA	NA	1	NA	NA	NA	2
RABL6_HUMAN	RABL6	RAB, member RAS oncogene family-like 6(RABL6)	11	3.12E-19	NA	2	1	1	3	NA	2	NA	NA	1	1	NA
RACK1_HUMAN	RACK1	receptor for activated C kinase 1(RACK1)	11	2.89E-15	NA	1	1	NA	NA	1	2	1	1	2	1	1
RAI14_HUMAN	RAI14	retinoic acid induced 14(RAI14)	11	3.32E-13	2	1	NA	NA	2	1	1	NA	NA	2	NA	2
RB6I2_HUMAN	ERC1	ELKS/RAB6-interacting/CAST family member 1(ERC1)	11	8.92E-23	NA	2	1	1	NA	NA	1	1	2	1	2	NA
RBM25_HUMAN	RBM25	RNA binding motif protein 25(RBM25)	11	3.72E-15	2	1	NA	NA	1	1	NA	1	2	1	1	1
RBM39_HUMAN	RBM39	RNA binding motif protein 39(RBM39)	11	1.63E-12	NA	1	1	2	3	NA	NA	NA	2	NA	2	NA
RNF31_HUMAN	RNF31	ring finger protein 31(RNF31)	11	3.02E-16	NA	NA	2	NA	1	1	1	3	2	1	NA	NA
RPB3_HUMAN	POLR2C	RNA polymerase II subunit C(POLR2C)	11	3.15E-20	1	1	2	NA	4	1	NA	NA	1	1	NA	NA
RPGP2_HUMAN	RAP1GAP2	RAP1 GTPase activating protein 2(RAP1GAP2)	11	3.97E-16	3	2	1	1	1	NA	NA	1	NA	2	NA	NA
RT27_HUMAN	MRPS27	mitochondrial ribosomal protein S27(MRPS27)	11	3.74E-17	2	5	2	NA	NA	NA	2	NA	NA	NA	NA	NA
RUFY3_HUMAN	RUFY3	RUN and FYVE domain containing 3(RUFY3)	11	7.47E-18	1	NA	2	1	2	2	NA	1	NA	NA	1	1
SCRB2_HUMAN	SCARB2	scavenger receptor class B member 2(SCARB2)	11	1.26E-20	2	1	1	1	1	NA	NA	2	NA	NA	NA	3
SERPH_HUMAN	SERPINH1	serpin family H member 1(SERPINH1)	11	1.52E-18	NA	2	NA	1	NA	3	1	2	NA	2	NA	NA
SET_HUMAN	SET	SET nuclear proto-oncogene(SET)	11	1.51E-11	3	NA	NA	NA	1	NA	1	1	1	2	1	1
SI1L3_HUMAN	SIPA1L3	signal induced proliferation associated 1 like 3(SIPA1L3)	11	1.01E-14	NA	1	NA	1	NA	2	2	NA	1	2	2	NA
SKT_HUMAN	KIAA1217	KIAA1217(KIAA1217)	11	2.07E-19	1	2	1	NA	NA	NA	1	NA	1	3	1	1
SMCA1_HUMAN	SMARCA1	SWI/SNF related, matrix associated, actin dependent regulator of chromatin, subfamily a, member 1(SMARCA1)	11	1.96E-18	NA	2	NA	1	NA	3	1	NA	NA	1	2	1
SMCA5_HUMAN	SMARCA5	SWI/SNF related, matrix associated, actin dependent regulator of chromatin, subfamily a, member 5(SMARCA5)	11	6.80E-18	4	1	NA	NA	NA	2	1	NA	NA	1	1	1
SMU1_HUMAN	SMU1	DNA replication regulator and spliceosomal factor(SMU1)	11	3.02E-20	2	2	NA	NA	NA	NA	NA	3	1	NA	2	1
SNX3_HUMAN	SNX3	sorting nexin 3(SNX3)	11	3.33E-11	1	1	2	1	NA	1	2	NA	NA	1	1	1
SRBS1_HUMAN	sorbs1	sorbin and SH3 domain containing 1(SORBS1)	11	1.04E-15	NA	NA	NA	2	NA	2	NA	NA	4	3	NA	NA
SSBP_HUMAN	SSBP1	single stranded DNA binding protein 1(SSBP1)	11	1.21E-10	1	NA	3	2	2	2	NA	NA	1	NA	NA	NA
SSRD_HUMAN	SSR4	signal sequence receptor subunit 4(SSR4)	11	5.11E-17	2	1	1	1	2	1	NA	1	NA	1	1	NA
STAM1_HUMAN	STAM	signal transducing adaptor molecule(STAM)	11	7.16E-19	NA	1	NA	1	4	2	1	NA	1	NA	NA	1
STX3_HUMAN	STX3	syntaxin 3(STX3)	11	5.60E-16	1	NA	1	NA	2	1	3	1	1	1	NA	NA
SUCA_HUMAN	SUCLG1	succinate-CoA ligase alpha subunit(SUCLG1)	11	1.00E-18	2	NA	NA	NA	NA	1	1	1	1	1	3	1
TCP4_HUMAN	SUB1	SUB1 homolog, transcriptional regulator(SUB1)	11	2.29E-14	1	NA	NA	1	2	NA	2	1	NA	1	2	1
THNS1_HUMAN	THNSL1	threonine synthase like 1(THNSL1)	11	4.61E-19	NA	NA	1	NA	NA	NA	NA	1	3	5	1	NA
TM165_HUMAN	TMEM165	transmembrane protein 165(TMEM165)	11	1.71E-17	NA	1	NA	NA	NA	3	3	NA	2	NA	2	NA
TOP2B_HUMAN	TOP2B	topoisomerase (DNA) II beta(TOP2B)	11	4.86E-17	2	1	1	3	1	NA	NA	NA	2	NA	NA	1
TPPC9_HUMAN	TRAPPC9	trafficking protein particle complex 9(TRAPPC9)	11	5.25E-16	2	NA	NA	NA	1	1	4	NA	2	NA	1	NA
TRFE_HUMAN	TF	transferrin(TF)	11	1.44E-15	1	NA	1	2	NA	NA	2	1	1	1	1	1
TSN_HUMAN	TSN	translin(TSN)	11	1.66E-10	NA	NA	4	5	2	NA	NA	NA	NA	NA	NA	NA
VASP_HUMAN	VASP	vasodilator-stimulated phosphoprotein(VASP)	11	1.30E-15	2	NA	NA	1	1	NA	1	1	1	3	1	NA
VATH_HUMAN	ATP6V1H	ATPase H+ transporting V1 subunit H(ATP6V1H)	11	4.93E-17	2	2	1	NA	NA	NA	1	1	1	1	1	1
VP26A_HUMAN	VPS26A	VPS26, retromer complex component A(VPS26A)	11	1.66E-20	3	NA	NA	NA	2	3	2	NA	1	NA	NA	NA
VW5B2_HUMAN	VWA5B2	von Willebrand factor A domain containing 5B2(VWA5B2)	11	1.44E-16	NA	1	2	2	1	1	NA	1	NA	1	1	1
WDR37_HUMAN	WDR37	WD repeat domain 37(WDR37)	11	1.75E-16	1	1	NA	1	NA	2	1	1	3	NA	NA	1
WNK1_HUMAN	WNK1	WNK lysine deficient protein kinase 1(WNK1)	11	2.18E-16	3	NA	NA	NA	2	NA	1	1	NA	2	1	1
XPO7_HUMAN	XPO7	exportin 7(XPO7)	11	1.50E-16	NA	1	3	NA	1	1	NA	NA	1	1	1	2
XRN1_HUMAN	XRN1	5'-3' exoribonuclease 1(XRN1)	11	7.55E-17	NA	NA	3	3	2	1	1	NA	NA	NA	NA	1
ZC11A_HUMAN	ZC3H11A	zinc finger CCCH-type containing 11A(ZC3H11A)	11	4.68E-14	NA	NA	NA	1	2	4	1	1	1	1	NA	NA
ZW10_HUMAN	ZW10	zw10 kinetochore protein(ZW10)	11	2.66E-18	2	1	NA	NA	1	1	2	2	1	NA	1	NA
3HIDH_HUMAN	HIBADH	3-hydroxyisobutyrate dehydrogenase(HIBADH)	10	3.99E-17	1	2	NA	1	1	NA	1	NA	NA	NA	2	2
41_HUMAN	EPB41	erythrocyte membrane protein band 4.1(EPB41)	10	4.82E-17	1	2	3	NA	NA	1	2	1	NA	NA	NA	NA
ABR_HUMAN	ABR	active BCR-related(ABR)	10	4.55E-17	NA	NA	1	NA	1	2	1	1	1	NA	1	2
AINX_HUMAN	INA	internexin neuronal intermediate filament protein alpha(INA)	10	1.22E-12	NA	NA	2	3	2	NA	NA	NA	1	2	NA	NA
AL3A2_HUMAN	ALDH3A2	aldehyde dehydrogenase 3 family member A2(ALDH3A2)	10	1.21E-15	1	1	NA	1	1	1	4	NA	NA	NA	1	NA
ANM5_HUMAN	PRMT5	protein arginine methyltransferase 5(PRMT5)	10	4.04E-15	2	1	NA	2	NA	NA	2	NA	2	NA	1	NA
AQR_HUMAN	AQR	aquarius intron-binding spliceosomal factor(AQR)	10	3.19E-16	5	NA	2	NA	NA	1	1	NA	NA	NA	NA	1
ARL1_HUMAN	ARL1	ADP ribosylation factor like GTPase 1(ARL1)	10	6.67E-13	2	1	1	1	1	NA	NA	NA	2	1	NA	1
ASAP1_HUMAN	ASAP1	ArfGAP with SH3 domain, ankyrin repeat and PH domain 1(ASAP1)	10	2.37E-20	NA	1	NA	NA	NA	NA	4	3	1	NA	1	NA
ATP5J_HUMAN	ATP5J	ATP synthase, H+ transporting, mitochondrial Fo complex subunit F6(ATP5J)	10	1.78E-21	1	1	NA	NA	NA	NA	NA	NA	NA	3	4	1
BIRC6_HUMAN	BIRC6	baculoviral IAP repeat containing 6(BIRC6)	10	1.35E-16	NA	NA	2	1	2	1	2	NA	NA	1	NA	1
BLVRB_HUMAN	BLVRB	biliverdin reductase B(BLVRB)	10	7.58E-20	NA	NA	NA	NA	NA	1	2	1	NA	1	3	2
BUB3_HUMAN	BUB3	BUB3, mitotic checkpoint protein(BUB3)	10	3.42E-16	2	1	NA	2	1	1	NA	1	2	NA	NA	NA
CARF_HUMAN	CDKN2AIP	CDKN2A interacting protein(CDKN2AIP)	10	1.05E-23	2	NA	NA	2	2	NA	2	NA	1	1	NA	NA
CDC37_HUMAN	CDC37	cell division cycle 37(CDC37)	10	5.07E-20	2	1	1	NA	2	2	NA	1	NA	NA	1	NA
CISD2_HUMAN	CISD2	CDGSH iron sulfur domain 2(CISD2)	10	1.75E-14	4	2	1	1	1	NA	NA	NA	NA	NA	NA	1
CLCB_HUMAN	CLTB	clathrin light chain B(CLTB)	10	8.73E-12	NA	1	NA	NA	NA	1	2	NA	2	2	2	NA
CLCC1_HUMAN	CLCC1	chloride channel CLIC like 1(CLCC1)	10	6.87E-27	1	1	4	2	NA	NA	NA	NA	1	NA	1	NA
CMBL_HUMAN	CMBL	carboxymethylenebutenolidase homolog(CMBL)	10	3.56E-12	2	1	NA	1	2	NA	NA	NA	NA	2	NA	2
CO4A1_HUMAN	COL4A1	collagen type IV alpha 1 chain(COL4A1)	10	1.02E-22	2	NA	NA	1	1	1	NA	NA	1	3	1	NA
COQ5_HUMAN	COQ5	coenzyme Q5, methyltransferase(COQ5)	10	1.95E-12	1	NA	NA	NA	NA	1	3	2	2	1	NA	NA
COX7C_HUMAN	COX7C	cytochrome c oxidase subunit 7C(COX7C)	10	1.41E-17	1	1	1	1	1	1	1	1	1	NA	NA	1
CP20A_HUMAN	CYP20A1	cytochrome P450 family 20 subfamily A member 1(CYP20A1)	10	1.27E-13	2	1	1	NA	NA	NA	1	1	1	NA	1	2
CPSF2_HUMAN	CPSF2	cleavage and polyadenylation specific factor 2(CPSF2)	10	1.23E-15	1	NA	1	1	1	NA	2	NA	1	NA	2	1
CPSF6_HUMAN	CPSF6	cleavage and polyadenylation specific factor 6(CPSF6)	10	3.78E-10	2	1	1	1	1	NA	NA	1	NA	NA	1	2
CRF_HUMAN	CRH	corticotropin releasing hormone(CRH)	10	1.44E-11	NA	NA	NA	1	4	1	NA	1	NA	1	2	NA
CRNL1_HUMAN	CRNKL1	crooked neck pre-mRNA splicing factor 1(CRNKL1)	10	2.44E-14	1	3	1	NA	NA	1	NA	NA	NA	NA	3	1
CSN5_HUMAN	COPS5	COP9 signalosome subunit 5(COPS5)	10	5.17E-12	5	3	NA	NA	NA	NA	NA	NA	NA	NA	1	1
CSTF2_HUMAN	CSTF2	cleavage stimulation factor subunit 2(CSTF2)	10	2.78E-12	1	NA	1	1	NA	2	NA	2	1	NA	NA	2
CTGE2_HUMAN	CTAGE1	cutaneous T-cell lymphoma-associated antigen 1(CTAGE1)	10	1.24E-10	NA	NA	1	1	3	2	NA	NA	1	1	1	NA
DBNL_HUMAN	DBNL	drebrin like(DBNL)	10	1.24E-19	3	2	NA	1	NA	NA	1	1	NA	NA	NA	2
DD19A_HUMAN	DDX19A	DEAD-box helicase 19A(DDX19A)	10	9.31E-15	NA	1	NA	1	2	1	2	NA	1	NA	1	1
DDX23_HUMAN	DDX23	DEAD-box helicase 23(DDX23)	10	2.05E-16	NA	1	2	NA	2	2	NA	1	1	1	NA	NA
DEN4C_HUMAN	DENND4C	DENN domain containing 4C(DENND4C)	10	1.13E-17	1	2	2	NA	NA	2	NA	NA	NA	NA	1	2
DPEP1_HUMAN	DPEP1	dipeptidase 1 (renal)(DPEP1)	10	3.67E-17	NA	NA	2	4	1	1	NA	1	NA	1	NA	NA
DPM1_HUMAN	DPM1	dolichyl-phosphate mannosyltransferase subunit 1, catalytic(DPM1)	10	1.53E-20	1	NA	1	2	1	2	NA	1	1	NA	1	NA
ECH1_HUMAN	ECH1	enoyl-CoA hydratase 1(ECH1)	10	7.16E-15	1	2	NA	1	2	NA	1	NA	NA	NA	2	1
EMD_HUMAN	EMD	emerin(EMD)	10	2.34E-17	NA	2	NA	1	NA	1	2	2	2	NA	NA	NA
ENOG_HUMAN	ENO2	enolase 2(ENO2)	10	3.32E-24	NA	2	NA	NA	2	1	NA	1	1	2	1	NA
EPS15_HUMAN	EPS15	epidermal growth factor receptor pathway substrate 15(EPS15)	10	2.72E-26	NA	1	1	2	NA	3	1	NA	2	NA	NA	NA
ERMP1_HUMAN	ERMP1	endoplasmic reticulum metallopeptidase 1(ERMP1)	10	8.18E-16	1	2	4	2	NA	NA	NA	NA	NA	NA	1	NA
ERP27_HUMAN	erp27	endoplasmic reticulum protein 27(ERP27)	10	9.73E-22	4	1	1	NA	1	NA	NA	NA	NA	NA	NA	3
ESYT2_HUMAN	ESYT2	extended synaptotagmin 2(ESYT2)	10	7.39E-15	NA	NA	1	1	NA	1	3	2	1	1	NA	NA
EWS_HUMAN	EWSR1	EWS RNA binding protein 1(EWSR1)	10	2.78E-15	1	NA	NA	2	NA	1	1	2	3	NA	NA	NA
EXOC2_HUMAN	exoc2	exocyst complex component 2(EXOC2)	10	4.77E-15	1	2	1	1	1	2	2	NA	NA	NA	NA	NA
FA98B_HUMAN	FAM98B	family with sequence similarity 98 member B(FAM98B)	10	2.02E-13	NA	NA	NA	5	3	NA	NA	NA	1	1	NA	NA
FAM3C_HUMAN	FAM3C	family with sequence similarity 3 member C(FAM3C)	10	1.25E-15	2	NA	1	3	NA	NA	NA	NA	3	NA	NA	1
FBLN1_HUMAN	FBLN1	fibulin 1(FBLN1)	10	5.39E-21	2	NA	NA	1	NA	2	3	NA	1	1	NA	NA
FKBP3_HUMAN	FKBP3	FK506 binding protein 3(FKBP3)	10	4.09E-18	NA	NA	NA	3	NA	2	1	1	2	1	NA	NA
FRAS1_HUMAN	FRAS1	Fraser extracellular matrix complex subunit 1(FRAS1)	10	3.99E-23	2	3	2	NA	NA	NA	1	NA	1	NA	NA	1
GCP60_HUMAN	ACBD3	acyl-CoA binding domain containing 3(ACBD3)	10	1.12E-16	NA	NA	NA	NA	NA	1	3	2	2	2	NA	NA
GMPPB_HUMAN	GMPPB	GDP-mannose pyrophosphorylase B(GMPPB)	10	1.07E-16	4	NA	1	NA	1	NA	NA	NA	NA	NA	1	3
GORS2_HUMAN	GORASP2	golgi reassembly stacking protein 2(GORASP2)	10	6.34E-17	4	NA	1	NA	NA	NA	NA	1	NA	2	1	1
HEAT1_HUMAN	HEATR1	HEAT repeat containing 1(HEATR1)	10	7.57E-14	1	NA	NA	1	1	1	NA	5	1	NA	NA	NA
HECD4_HUMAN	HECTD4	HECT domain E3 ubiquitin protein ligase 4(HECTD4)	10	1.32E-14	2	1	NA	NA	2	NA	1	NA	1	1	NA	2
HEXB_HUMAN	HEXB	hexosaminidase subunit beta(HEXB)	10	2.42E-15	NA	1	1	1	1	2	1	NA	1	1	NA	1
HGB1A_HUMAN	HMGB1P1	high mobility group box 1 pseudogene 1(HMGB1P1)	10	2.22E-17	3	NA	NA	1	2	NA	NA	NA	NA	NA	NA	4
HMCS2_HUMAN	HMGCS2	3-hydroxy-3-methylglutaryl-CoA synthase 2(HMGCS2)	10	1.57E-15	1	NA	1	1	2	NA	NA	NA	2	NA	NA	3
HXK1_HUMAN	HK1	hexokinase 1(HK1)	10	9.82E-15	1	NA	NA	NA	NA	2	2	NA	1	1	1	2
IBP7_HUMAN	IGFBP7	insulin like growth factor binding protein 7(IGFBP7)	10	5.95E-18	1	NA	NA	1	2	4	2	NA	NA	NA	NA	NA
KS6A1_HUMAN	RPS6KA1	ribosomal protein S6 kinase A1(RPS6KA1)	10	8.85E-16	NA	NA	3	3	2	1	NA	NA	NA	NA	NA	1
L2HDH_HUMAN	L2HGDH	L-2-hydroxyglutarate dehydrogenase(L2HGDH)	10	1.56E-15	2	NA	1	2	1	NA	1	NA	1	NA	1	1
LCLT1_HUMAN	LCLAT1	lysocardiolipin acyltransferase 1(LCLAT1)	10	1.28E-22	1	1	NA	2	NA	NA	NA	NA	3	1	1	1
MAGD2_HUMAN	MAGED2	MAGE family member D2(MAGED2)	10	1.97E-18	NA	2	NA	2	3	NA	2	NA	NA	NA	NA	1
MAGI1_HUMAN	MAGI1	membrane associated guanylate kinase, WW and PDZ domain containing 1(MAGI1)	10	1.92E-15	NA	3	4	1	NA	NA	2	NA	NA	NA	NA	NA
MDC1_HUMAN	MDC1	mediator of DNA damage checkpoint 1(MDC1)	10	2.67E-18	1	2	NA	NA	NA	2	NA	1	1	NA	1	2
MIA2_HUMAN	mia2	melanoma inhibitory activity 2(MIA2)	10	3.07E-15	3	NA	NA	2	NA	1	NA	NA	NA	NA	NA	4
MIC13_HUMAN	c19orf70	chromosome 19 open reading frame 70(C19orf70)	10	1.16E-19	2	2	2	1	NA	NA	1	1	1	NA	NA	NA
MIO_HUMAN	MIOS	meiosis regulator for oocyte development(MIOS)	10	1.50E-16	1	1	1	NA	1	1	4	NA	NA	NA	NA	1
MYCT_HUMAN	SLC2A13	solute carrier family 2 member 13(SLC2A13)	10	1.71E-12	NA	NA	1	NA	1	1	3	2	1	1	NA	NA
NDK3_HUMAN	NME3	NME/NM23 nucleoside diphosphate kinase 3(NME3)	10	2.35E-17	1	NA	3	3	1	NA	NA	2	NA	NA	NA	NA
NDUA9_HUMAN	NDUFA9	NADH:ubiquinone oxidoreductase subunit A9(NDUFA9)	10	5.78E-18	3	1	NA	3	NA	NA	NA	NA	NA	NA	1	2
NDUBA_HUMAN	NDUFB10	NADH:ubiquinone oxidoreductase subunit B10(NDUFB10)	10	2.06E-15	NA	NA	NA	2	2	1	2	2	NA	NA	1	NA
NHLC2_HUMAN	NHLRC2	NHL repeat containing 2(NHLRC2)	10	1.92E-16	1	1	NA	NA	1	2	NA	NA	NA	2	1	2
NLTP_HUMAN	SCP2	sterol carrier protein 2(SCP2)	10	9.90E-16	1	2	NA	1	1	3	1	1	NA	NA	NA	NA
NTKL_HUMAN	NA	NA	10	2.76E-19	NA	NA	1	3	1	1	1	NA	2	NA	NA	1
NU5M_HUMAN	ND5	NADH dehydrogenase, subunit 5 (complex I)(ND5)	10	5.54E-22	3	NA	NA	NA	NA	NA	NA	1	NA	NA	1	5
PAF1_HUMAN	PAF1	PAF1 homolog, Paf1/RNA polymerase II complex component(PAF1)	10	9.51E-16	1	NA	1	NA	NA	1	1	1	NA	2	2	1
PARVA_HUMAN	PARVA	parvin alpha(PARVA)	10	1.92E-19	4	NA	NA	NA	1	NA	3	2	NA	NA	NA	NA
PCNA_HUMAN	PCNA	proliferating cell nuclear antigen(PCNA)	10	1.72E-19	NA	2	3	1	1	NA	NA	NA	NA	1	1	1
PDK3_HUMAN	PDK3	pyruvate dehydrogenase kinase 3(PDK3)	10	1.64E-12	3	NA	1	NA	NA	1	NA	NA	NA	1	3	1
PDS5A_HUMAN	PDS5A	PDS5 cohesin associated factor A(PDS5A)	10	7.18E-19	NA	2	NA	NA	NA	1	1	1	1	1	2	1
PELP1_HUMAN	pelp1	proline, glutamate and leucine rich protein 1(PELP1)	10	1.95E-22	NA	1	NA	NA	2	2	NA	NA	NA	1	3	1
PGRC1_HUMAN	PGRMC1	progesterone receptor membrane component 1(PGRMC1)	10	2.34E-14	1	1	1	1	NA	NA	1	1	NA	1	NA	3
PP1A_HUMAN	PPP1CA	protein phosphatase 1 catalytic subunit alpha(PPP1CA)	10	5.70E-19	1	1	2	NA	NA	1	2	1	1	NA	NA	1
PP6R2_HUMAN	PPP6R2	protein phosphatase 6 regulatory subunit 2(PPP6R2)	10	2.25E-17	1	NA	NA	1	NA	NA	NA	1	3	1	3	NA
PPIL1_HUMAN	PPIL1	peptidylprolyl isomerase like 1(PPIL1)	10	1.52E-14	1	2	NA	1	NA	NA	NA	NA	NA	NA	3	3
PTH2_HUMAN	PTRH2	peptidyl-tRNA hydrolase 2(PTRH2)	10	3.25E-14	NA	3	2	1	NA	NA	NA	NA	1	1	2	NA
RAB35_HUMAN	RAB35	RAB35, member RAS oncogene family(RAB35)	10	3.16E-19	2	3	1	1	1	1	1	NA	NA	NA	NA	NA
RAB3C_HUMAN	RAB3C	RAB3C, member RAS oncogene family(RAB3C)	10	2.49E-19	NA	2	1	NA	NA	NA	1	1	2	1	NA	2
RAD21_HUMAN	RAD21	RAD21 cohesin complex component(RAD21)	10	6.74E-20	1	NA	NA	3	2	1	1	NA	NA	2	NA	NA
RBM4B_HUMAN	RBM4B	RNA binding motif protein 4B(RBM4B)	10	2.59E-14	NA	2	2	1	NA	NA	1	1	NA	NA	2	1
RM19_HUMAN	MRPL19	mitochondrial ribosomal protein L19(MRPL19)	10	2.40E-15	1	3	NA	NA	NA	1	NA	1	NA	2	1	1
RPH3L_HUMAN	RPH3AL	rabphilin 3A-like (without C2 domains)(RPH3AL)	10	1.79E-18	1	1	NA	2	NA	3	3	NA	NA	NA	NA	NA
RS28_HUMAN	RPS28	ribosomal protein S28(RPS28)	10	5.16E-22	1	1	NA	2	NA	NA	NA	NA	1	1	2	2
RT22_HUMAN	MRPS22	mitochondrial ribosomal protein S22(MRPS22)	10	1.20E-14	2	NA	NA	NA	NA	1	2	1	2	1	NA	1
RU2A_HUMAN	SNRPA1	small nuclear ribonucleoprotein polypeptide A'(SNRPA1)	10	4.10E-17	NA	1	1	NA	1	NA	1	1	2	1	1	1
RU2B_HUMAN	SNRPB2	small nuclear ribonucleoprotein polypeptide B2(SNRPB2)	10	1.47E-15	NA	1	1	1	2	2	1	1	NA	1	NA	NA
RUXF_HUMAN	SNRPF	small nuclear ribonucleoprotein polypeptide F(SNRPF)	10	7.83E-14	1	2	NA	1	1	1	NA	1	1	1	1	NA
SAR1B_HUMAN	SAR1B	secretion associated Ras related GTPase 1B(SAR1B)	10	3.63E-15	NA	NA	1	NA	NA	NA	2	1	1	NA	3	2
SATT_HUMAN	SLC1A4	solute carrier family 1 member 4(SLC1A4)	10	4.30E-23	NA	1	NA	1	NA	1	4	2	1	NA	NA	NA
SC23A_HUMAN	SEC23A	Sec23 homolog A, coat complex II component(SEC23A)	10	1.04E-17	NA	1	NA	NA	NA	1	1	NA	2	4	1	NA
SCAFB_HUMAN	SCAF11	SR-related CTD associated factor 11(SCAF11)	10	6.05E-17	NA	1	1	1	1	1	NA	NA	NA	2	2	1
SCRIB_HUMAN	SCRIB	scribbled planar cell polarity protein(SCRIB)	10	5.63E-19	1	2	2	1	NA	NA	1	1	NA	1	NA	1
SHLB1_HUMAN	SH3GLB1	SH3 domain containing GRB2 like endophilin B1(SH3GLB1)	10	7.20E-12	NA	1	1	NA	1	NA	NA	2	2	2	1	NA
SIL1_HUMAN	SIL1	SIL1 nucleotide exchange factor(SIL1)	10	4.38E-17	NA	NA	NA	1	NA	2	5	1	NA	NA	NA	1
SNX5_HUMAN	SNX5	sorting nexin 5(SNX5)	10	5.06E-13	2	2	NA	NA	NA	NA	3	NA	NA	1	1	1
SORT_HUMAN	SORT1	sortilin 1(SORT1)	10	1.51E-21	1	2	1	1	NA	NA	NA	NA	1	NA	2	2
SPCS2_HUMAN	SPCS2	signal peptidase complex subunit 2(SPCS2)	10	4.22E-16	1	NA	1	NA	1	1	NA	NA	1	1	2	2
SPT6H_HUMAN	SUPT6H	SPT6 homolog, histone chaperone(SUPT6H)	10	1.86E-18	NA	NA	NA	1	2	1	1	NA	2	NA	3	NA
SRS10_HUMAN	SRSF10	serine and arginine rich splicing factor 10(SRSF10)	10	1.68E-15	3	1	1	2	NA	NA	NA	NA	NA	NA	1	2
STMN1_HUMAN	STMN1	stathmin 1(STMN1)	10	1.05E-15	NA	NA	NA	NA	1	2	2	1	3	1	NA	NA
SUGP2_HUMAN	SUGP2	SURP and G-patch domain containing 2(SUGP2)	10	3.55E-16	NA	1	2	2	NA	1	2	NA	2	NA	NA	NA
SYSM_HUMAN	SARS2	seryl-tRNA synthetase 2, mitochondrial(SARS2)	10	2.26E-17	2	NA	NA	1	NA	NA	1	1	1	2	NA	2
SYT5_HUMAN	SYT5	synaptotagmin 5(SYT5)	10	9.21E-14	NA	1	NA	1	1	2	NA	NA	3	1	1	NA
TACC1_HUMAN	TACC1	transforming acidic coiled-coil containing protein 1(TACC1)	10	1.01E-18	NA	1	NA	NA	4	NA	1	NA	2	NA	1	1
TACC2_HUMAN	TACC2	transforming acidic coiled-coil containing protein 2(TACC2)	10	4.86E-13	1	NA	NA	NA	NA	2	4	NA	NA	NA	NA	3
TAOK3_HUMAN	TAOK3	TAO kinase 3(TAOK3)	10	1.58E-12	2	3	NA	NA	NA	NA	2	2	1	NA	NA	NA
TES_HUMAN	TES	testin LIM domain protein(TES)	10	1.27E-15	NA	NA	NA	1	NA	1	1	NA	4	2	1	NA
TF3C1_HUMAN	GTF3C1	general transcription factor IIIC subunit 1(GTF3C1)	10	1.57E-18	NA	5	NA	1	NA	NA	NA	1	NA	3	NA	NA
TGM2_HUMAN	TGM2	transglutaminase 2(TGM2)	10	6.10E-20	2	NA	2	1	NA	NA	2	2	NA	NA	NA	1
THIO_HUMAN	TXN	thioredoxin(TXN)	10	1.23E-13	1	3	NA	1	NA	NA	NA	NA	1	1	2	1
TKFC_HUMAN	TKFC	triokinase and FMN cyclase(TKFC)	10	2.09E-21	NA	NA	NA	2	1	3	3	1	NA	NA	NA	NA
TM9S3_HUMAN	TM9SF3	transmembrane 9 superfamily member 3(TM9SF3)	10	4.11E-13	NA	NA	NA	NA	2	2	NA	1	1	NA	4	NA
TM9S4_HUMAN	TM9SF4	transmembrane 9 superfamily member 4(TM9SF4)	10	3.56E-22	NA	NA	3	1	3	NA	NA	NA	NA	2	NA	1
TMM65_HUMAN	tmem65	transmembrane protein 65(TMEM65)	10	1.68E-14	NA	NA	NA	NA	1	NA	1	1	NA	2	3	2
TNS2_HUMAN	TNS2	tensin 2(TNS2)	10	2.55E-19	NA	NA	NA	3	4	NA	NA	1	NA	NA	2	NA
TRI25_HUMAN	TRIM25	tripartite motif containing 25(TRIM25)	10	6.47E-15	1	NA	NA	2	1	1	2	NA	2	NA	1	NA
TWF1_HUMAN	TWF1	twinfilin actin binding protein 1(TWF1)	10	3.98E-18	1	1	1	NA	NA	NA	1	NA	NA	3	2	1
UBE2N_HUMAN	UBE2N	ubiquitin conjugating enzyme E2 N(UBE2N)	10	4.33E-23	1	NA	1	1	NA	NA	NA	1	2	1	2	1
UBP24_HUMAN	USP24	ubiquitin specific peptidase 24(USP24)	10	2.06E-13	NA	NA	2	NA	1	2	2	2	1	NA	NA	NA
VPS16_HUMAN	VPS16	VPS16, CORVET/HOPS core subunit(VPS16)	10	4.31E-20	2	NA	1	1	1	2	NA	1	1	NA	NA	1
VPS45_HUMAN	VPS45	vacuolar protein sorting 45 homolog(VPS45)	10	9.46E-15	1	NA	NA	NA	NA	1	2	3	1	NA	NA	2
VPS51_HUMAN	VPS51	VPS51, GARP complex subunit(VPS51)	10	2.22E-21	NA	1	NA	1	1	NA	1	1	2	NA	2	1
YBOX3_HUMAN	YBX3	Y-box binding protein 3(YBX3)	10	8.04E-21	1	1	NA	3	1	NA	1	NA	NA	NA	3	NA
ZC3H4_HUMAN	ZC3H4	zinc finger CCCH-type containing 4(ZC3H4)	10	3.38E-15	3	2	NA	NA	1	1	1	NA	1	NA	NA	1
ZN326_HUMAN	ZNF326	zinc finger protein 326(ZNF326)	10	5.20E-16	1	1	NA	1	NA	1	1	2	NA	1	2	NA
AAKG1_HUMAN	PRKAG1	protein kinase AMP-activated non-catalytic subunit gamma 1(PRKAG1)	9	2.97E-19	NA	NA	NA	1	1	1	1	2	1	NA	1	1
ABCF3_HUMAN	ABCF3	ATP binding cassette subfamily F member 3(ABCF3)	9	4.25E-14	NA	NA	1	1	NA	NA	2	1	2	2	NA	NA
ABHDB_HUMAN	ABHD11	abhydrolase domain containing 11(ABHD11)	9	4.31E-16	3	NA	NA	NA	NA	NA	2	1	NA	NA	NA	3
ACE_HUMAN	ACE	angiotensin I converting enzyme(ACE)	9	3.74E-12	NA	1	NA	NA	2	2	1	1	2	NA	NA	NA
ADNP_HUMAN	ADNP	activity dependent neuroprotector homeobox(ADNP)	9	4.76E-18	NA	1	NA	2	1	1	2	1	NA	NA	NA	1
ADT3_HUMAN	SLC25A6	solute carrier family 25 member 6(SLC25A6)	9	1.51E-15	1	1	NA	1	1	NA	NA	NA	NA	1	2	2
AGRIN_HUMAN	AGRN	agrin(AGRN)	9	1.07E-13	1	NA	2	4	2	NA	NA	NA	NA	NA	NA	NA
AMPB_HUMAN	RNPEP	arginyl aminopeptidase(RNPEP)	9	1.13E-13	1	1	NA	NA	NA	1	4	NA	NA	2	NA	NA
AMY2B_HUMAN	AMY2B	amylase, alpha 2B (pancreatic)(AMY2B)	9	6.99E-16	NA	1	1	1	1	1	NA	NA	1	3	NA	NA
ANK2_HUMAN	ANK2	ankyrin 2(ANK2)	9	8.18E-16	NA	NA	2	3	NA	2	1	1	NA	NA	NA	NA
ANKH1_HUMAN	ANKHD1-EIF4EBP3	ANKHD1-EIF4EBP3 readthrough(ANKHD1-EIF4EBP3)	9	4.57E-11	1	1	NA	NA	NA	3	NA	NA	1	1	1	1
AP3M1_HUMAN	AP3M1	adaptor related protein complex 3 mu 1 subunit(AP3M1)	9	2.16E-18	2	2	1	2	NA	NA	NA	NA	1	NA	1	NA
ARC1A_HUMAN	ARPC1A	actin related protein 2/3 complex subunit 1A(ARPC1A)	9	3.02E-23	2	2	2	NA	NA	1	1	NA	NA	1	NA	NA
ARFP2_HUMAN	ARFIP2	ADP ribosylation factor interacting protein 2(ARFIP2)	9	2.54E-19	1	1	NA	NA	1	2	2	1	NA	NA	NA	1
ATP9A_HUMAN	ATP9A	ATPase phospholipid transporting 9A (putative)(ATP9A)	9	2.54E-17	1	NA	2	1	NA	NA	NA	1	1	1	NA	2
BCS1_HUMAN	Bcs1l	BCS1 homolog, ubiquinol-cytochrome c reductase complex chaperone(BCS1L)	9	2.00E-13	NA	NA	NA	2	NA	NA	NA	1	1	1	2	2
BDH2_HUMAN	BDH2	3-hydroxybutyrate dehydrogenase, type 2(BDH2)	9	7.13E-12	1	3	2	1	NA	NA	NA	NA	NA	NA	NA	2
BPNT1_HUMAN	BPNT1	3'(2'), 5'-bisphosphate nucleotidase 1(BPNT1)	9	1.59E-15	NA	NA	NA	1	1	NA	NA	1	2	3	1	NA
BROX_HUMAN	BROX	BRO1 domain and CAAX motif containing(BROX)	9	3.49E-16	NA	2	NA	NA	NA	NA	1	NA	1	NA	2	3
CA2D2_HUMAN	CACNA2D2	calcium voltage-gated channel auxiliary subunit alpha2delta 2(CACNA2D2)	9	2.52E-14	2	NA	2	1	1	NA	1	1	1	NA	NA	NA
CAB45_HUMAN	SDF4	stromal cell derived factor 4(SDF4)	9	1.68E-19	1	1	2	1	NA	2	1	NA	NA	NA	1	NA
CC50A_HUMAN	TMEM30A	transmembrane protein 30A(TMEM30A)	9	6.31E-19	3	1	1	1	1	NA	1	1	NA	NA	NA	NA
CD44_HUMAN	CD44	CD44 molecule (Indian blood group)(CD44)	9	1.38E-16	1	NA	NA	NA	2	2	2	1	1	NA	NA	NA
CLGN_HUMAN	CLGN	calmegin(CLGN)	9	1.72E-17	NA	2	2	NA	1	1	NA	NA	NA	2	1	NA
CLIC1_HUMAN	CLIC1	chloride intracellular channel 1(CLIC1)	9	2.28E-21	NA	2	NA	1	1	2	1	1	1	NA	NA	NA
CLPX_HUMAN	CLPX	caseinolytic mitochondrial matrix peptidase chaperone subunit(CLPX)	9	2.69E-16	NA	NA	NA	2	NA	2	1	1	NA	2	1	NA
COQ6_HUMAN	COQ6	coenzyme Q6, monooxygenase(COQ6)	9	1.50E-16	NA	1	2	2	1	1	1	1	NA	NA	NA	NA
CP51A_HUMAN	CYP51A1	cytochrome P450 family 51 subfamily A member 1(CYP51A1)	9	1.29E-17	NA	NA	NA	NA	NA	1	NA	NA	2	1	3	2
CPSF5_HUMAN	NUDT21	nudix hydrolase 21(NUDT21)	9	3.29E-18	2	3	3	NA	NA	NA	NA	NA	1	NA	NA	NA
CTNB1_HUMAN	CTNNB1	catenin beta 1(CTNNB1)	9	1.71E-13	1	4	NA	1	NA	1	1	1	NA	NA	NA	NA
DAP1_HUMAN	DAP	death associated protein(DAP)	9	1.94E-11	1	1	NA	NA	1	1	1	NA	NA	2	1	1
DCTN4_HUMAN	DCTN4	dynactin subunit 4(DCTN4)	9	5.54E-17	NA	NA	NA	2	2	NA	2	2	NA	NA	1	NA
DDAH1_HUMAN	DDAH1	dimethylarginine dimethylaminohydrolase 1(DDAH1)	9	1.91E-17	2	NA	2	1	NA	1	1	1	1	NA	NA	NA
DDI2_HUMAN	DDI2	DNA damage inducible 1 homolog 2(DDI2)	9	5.41E-17	NA	1	NA	1	NA	1	NA	1	NA	1	2	2
DESM_HUMAN	DES	desmin(DES)	9	3.02E-13	1	1	2	1	NA	NA	1	NA	NA	1	NA	2
DHX36_HUMAN	DHX36	DEAH-box helicase 36(DHX36)	9	2.13E-15	1	2	NA	1	NA	1	1	NA	3	NA	NA	NA
DMD_HUMAN	DMD	dystrophin(DMD)	9	1.12E-15	1	2	1	1	2	1	NA	NA	NA	NA	NA	1
DNJC9_HUMAN	DNAJC9	DnaJ heat shock protein family (Hsp40) member C9(DNAJC9)	9	8.06E-15	NA	NA	1	3	1	NA	NA	NA	1	2	NA	1
DNLI3_HUMAN	LIG3	DNA ligase 3(LIG3)	9	2.19E-15	1	NA	1	NA	2	2	NA	NA	1	2	NA	NA
DP13B_HUMAN	appl2	adaptor protein, phosphotyrosine interacting with PH domain and leucine zipper 2(APPL2)	9	1.88E-17	1	NA	1	2	1	1	NA	NA	1	1	1	NA
DRA_HUMAN	hla-dra	major histocompatibility complex, class II, DR alpha(HLA-DRA)	9	1.42E-21	1	1	NA	2	1	NA	NA	NA	NA	2	2	NA
EDIL3_HUMAN	EDIL3	EGF like repeats and discoidin domains 3(EDIL3)	9	1.16E-16	2	1	NA	NA	NA	1	1	2	NA	1	1	NA
EI2BA_HUMAN	EIF2B1	eukaryotic translation initiation factor 2B subunit alpha(EIF2B1)	9	8.10E-18	NA	NA	NA	2	1	NA	1	2	1	NA	1	1
EXOC3_HUMAN	EXOC3	exocyst complex component 3(EXOC3)	9	1.79E-18	3	1	NA	NA	NA	1	NA	NA	2	2	NA	NA
F91A1_HUMAN	FAM91A1	family with sequence similarity 91 member A1(FAM91A1)	9	4.38E-17	NA	4	NA	NA	NA	2	3	NA	NA	NA	NA	NA
FACE1_HUMAN	ZMPSTE24	zinc metallopeptidase STE24(ZMPSTE24)	9	4.48E-19	NA	2	1	2	1	2	1	NA	NA	NA	NA	NA
FERM2_HUMAN	FERMT2	fermitin family member 2(FERMT2)	9	6.06E-11	2	1	1	1	NA	1	NA	NA	NA	NA	2	1
FGD4_HUMAN	FGD4	FYVE, RhoGEF and PH domain containing 4(FGD4)	9	5.72E-19	1	NA	1	NA	NA	4	NA	NA	NA	NA	1	2
FKB11_HUMAN	FKBP11	FK506 binding protein 11(FKBP11)	9	2.64E-21	NA	NA	NA	1	2	2	2	1	1	NA	NA	NA
FLOT1_HUMAN	FLOT1	flotillin 1(FLOT1)	9	5.92E-16	NA	NA	NA	1	2	2	1	NA	1	1	1	NA
GAPD1_HUMAN	GAPVD1	GTPase activating protein and VPS9 domains 1(GAPVD1)	9	3.02E-16	NA	NA	1	1	1	1	1	1	NA	NA	1	2
GCP2_HUMAN	TUBGCP2	tubulin gamma complex associated protein 2(TUBGCP2)	9	3.12E-16	1	NA	NA	NA	2	NA	1	1	1	1	1	1
GDE_HUMAN	AGL	amylo-alpha-1, 6-glucosidase, 4-alpha-glucanotransferase(AGL)	9	2.67E-21	NA	1	1	1	NA	NA	1	NA	3	1	1	NA
GNS_HUMAN	GNS	glucosamine (N-acetyl)-6-sulfatase(GNS)	9	8.21E-16	1	NA	NA	1	NA	1	3	NA	NA	NA	NA	3
GPX4_HUMAN	GPX4	glutathione peroxidase 4(GPX4)	9	8.51E-17	NA	1	1	1	1	NA	NA	2	1	1	NA	1
H31_HUMAN	HIST1H3A	histone cluster 1 H3 family member a(HIST1H3A)	9	3.01E-16	1	2	1	1	NA	1	NA	1	NA	NA	2	NA
HAP28_HUMAN	PDAP1	PDGFA associated protein 1(PDAP1)	9	1.98E-20	NA	1	3	2	NA	NA	NA	1	1	1	NA	NA
HS904_HUMAN	HSP90AA4P	heat shock protein 90 alpha family class A member 4, pseudogene(HSP90AA4P)	9	1.29E-15	3	3	NA	NA	NA	NA	NA	NA	1	1	1	NA
IDE_HUMAN	IDE	insulin degrading enzyme(IDE)	9	1.82E-15	1	NA	1	1	NA	1	NA	1	2	2	NA	NA
INT1_HUMAN	INTS1	integrator complex subunit 1(INTS1)	9	2.61E-11	1	NA	NA	NA	2	NA	6	NA	NA	NA	NA	NA
ITAV_HUMAN	ITGAV	integrin subunit alpha V(ITGAV)	9	5.10E-17	NA	2	1	NA	NA	3	1	NA	NA	NA	2	NA
ITPR3_HUMAN	ITPR3	inositol 1,4,5-trisphosphate receptor type 3(ITPR3)	9	3.21E-15	NA	NA	NA	1	1	NA	2	1	2	NA	NA	2
ITSN1_HUMAN	ITSN1	intersectin 1(ITSN1)	9	1.21E-15	NA	1	NA	NA	NA	2	NA	NA	2	3	1	NA
K2C6A_HUMAN	KRT6A	keratin 6A(KRT6A)	9	5.44E-13	NA	NA	NA	1	1	1	NA	2	1	3	NA	NA
KAP0_HUMAN	PRKAR1A	protein kinase cAMP-dependent type I regulatory subunit alpha(PRKAR1A)	9	4.87E-17	NA	NA	NA	NA	NA	4	4	1	NA	NA	NA	NA
KAP3_HUMAN	PRKAR2B	protein kinase cAMP-dependent type II regulatory subunit beta(PRKAR2B)	9	1.93E-19	1	2	NA	NA	NA	NA	NA	NA	4	NA	NA	2
KLC2_HUMAN	KLC2	kinesin light chain 2(KLC2)	9	7.93E-15	NA	2	1	NA	NA	NA	NA	NA	2	3	NA	1
LANC2_HUMAN	LANCL2	LanC like 2(LANCL2)	9	7.49E-16	2	NA	NA	NA	NA	NA	2	NA	NA	1	1	3
LCAP_HUMAN	LNPEP	leucyl and cystinyl aminopeptidase(LNPEP)	9	5.62E-17	NA	NA	1	NA	1	1	1	NA	1	2	2	NA
LEG4_HUMAN	LGALS4	galectin 4(LGALS4)	9	2.04E-18	1	1	1	2	NA	1	1	NA	1	1	NA	NA
LYPL1_HUMAN	LYPLAL1	lysophospholipase like 1(LYPLAL1)	9	3.89E-16	1	NA	NA	1	NA	NA	NA	NA	1	3	2	1
MCA3_HUMAN	EEF1E1	eukaryotic translation elongation factor 1 epsilon 1(EEF1E1)	9	3.70E-18	NA	1	1	2	3	1	NA	NA	NA	1	NA	NA
MICA3_HUMAN	MICAL3	microtubule associated monooxygenase, calponin and LIM domain containing 3(MICAL3)	9	3.07E-19	3	1	1	1	NA	NA	1	NA	1	1	NA	NA
MIRO1_HUMAN	RHOT1	ras homolog family member T1(RHOT1)	9	1.21E-16	1	2	1	3	NA	NA	NA	NA	NA	NA	NA	2
MMRN2_HUMAN	MMRN2	multimerin 2(MMRN2)	9	4.73E-17	2	1	NA	NA	NA	NA	2	1	1	1	1	NA
MON2_HUMAN	MON2	MON2 homolog, regulator of endosome-to-Golgi trafficking(MON2)	9	1.26E-14	NA	2	1	1	NA	NA	1	NA	1	NA	1	2
MPPB_HUMAN	PMPCB	peptidase, mitochondrial processing beta subunit(PMPCB)	9	2.65E-16	NA	1	NA	1	2	NA	NA	2	2	NA	NA	1
MSI2H_HUMAN	MSI2	musashi RNA binding protein 2(MSI2)	9	3.28E-19	2	1	NA	NA	1	1	1	1	1	1	NA	NA
MTOR_HUMAN	MTOR	mechanistic target of rapamycin(MTOR)	9	1.29E-18	NA	NA	NA	NA	2	1	NA	1	1	1	1	2
MTX1_HUMAN	MTX1	metaxin 1(MTX1)	9	3.97E-16	NA	1	2	NA	NA	NA	1	NA	1	1	2	1
MYADM_HUMAN	MYADM	myeloid associated differentiation marker(MYADM)	9	4.95E-14	2	NA	NA	NA	NA	NA	3	NA	NA	NA	NA	4
NCOR2_HUMAN	NCOR2	nuclear receptor corepressor 2(NCOR2)	9	1.26E-16	NA	NA	4	NA	1	2	NA	NA	1	1	NA	NA
NDRG1_HUMAN	NDRG1	N-myc downstream regulated 1(NDRG1)	9	1.31E-18	NA	NA	NA	NA	NA	1	NA	2	4	NA	NA	2
NDUB4_HUMAN	NDUFB4	NADH:ubiquinone oxidoreductase subunit B4(NDUFB4)	9	2.50E-16	1	NA	2	1	1	NA	1	1	1	1	NA	NA
NEBL_HUMAN	NEBL	nebulette(NEBL)	9	1.82E-14	1	NA	1	3	1	NA	NA	1	1	1	NA	NA
NELFB_HUMAN	NELFB	negative elongation factor complex member B(NELFB)	9	2.19E-17	4	NA	NA	NA	1	2	1	NA	1	NA	NA	NA
NOL11_HUMAN	NOL11	nucleolar protein 11(NOL11)	9	3.19E-16	1	1	3	NA	NA	2	NA	NA	NA	NA	NA	2
NOP10_HUMAN	NOP10	NOP10 ribonucleoprotein(NOP10)	9	4.78E-17	1	2	1	3	NA	1	1	NA	NA	NA	NA	NA
NOP2_HUMAN	NOP2	NOP2 nucleolar protein(NOP2)	9	7.46E-19	1	NA	2	2	NA	NA	1	1	1	1	NA	NA
NU160_HUMAN	NUP160	nucleoporin 160(NUP160)	9	4.19E-20	1	1	1	NA	NA	1	1	NA	NA	1	1	2
NUBPL_HUMAN	NUBPL	nucleotide binding protein like(NUBPL)	9	7.42E-20	NA	1	2	NA	NA	NA	1	1	1	1	1	1
ODPB_HUMAN	PDHB	pyruvate dehydrogenase (lipoamide) beta(PDHB)	9	1.33E-18	1	2	2	2	NA	1	1	NA	NA	NA	NA	NA
OSBL8_HUMAN	OSBPL8	oxysterol binding protein like 8(OSBPL8)	9	3.18E-17	2	NA	2	3	1	1	NA	NA	NA	NA	NA	NA
PA1B3_HUMAN	PAFAH1B3	platelet activating factor acetylhydrolase 1b catalytic subunit 3(PAFAH1B3)	9	2.04E-15	1	1	NA	NA	1	1	1	1	2	1	NA	NA
PCDH1_HUMAN	PCDH1	protocadherin 1(PCDH1)	9	1.15E-16	NA	NA	3	3	NA	NA	NA	1	1	1	NA	NA
PKP3_HUMAN	PKP3	plakophilin 3(PKP3)	9	1.09E-13	1	1	2	1	1	NA	NA	1	NA	1	NA	1
PP2BA_HUMAN	PPP3CA	protein phosphatase 3 catalytic subunit alpha(PPP3CA)	9	1.17E-20	1	1	NA	4	1	1	NA	NA	1	NA	NA	NA
PPM1G_HUMAN	PPM1G	protein phosphatase, Mg2+/Mn2+ dependent 1G(PPM1G)	9	4.56E-17	1	NA	1	2	NA	1	NA	1	NA	2	1	NA
PROF2_HUMAN	PFN2	profilin 2(PFN2)	9	5.66E-18	1	1	NA	NA	2	1	NA	1	2	1	NA	NA
PRP4B_HUMAN	PRPF4B	pre-mRNA processing factor 4B(PRPF4B)	9	3.64E-16	2	2	1	NA	NA	NA	NA	1	NA	1	1	1
PSMD4_HUMAN	PSMD4	proteasome 26S subunit, non-ATPase 4(PSMD4)	9	7.75E-26	5	1	NA	1	1	NA	NA	NA	NA	NA	1	NA
PUR2_HUMAN	GART	phosphoribosylglycinamide formyltransferase, phosphoribosylglycinamide synthetase, phosphoribosylaminoimidazole synthetase(GART)	9	3.59E-16	1	2	1	NA	NA	1	NA	NA	NA	2	1	1
QCR7_HUMAN	Uqcrb	ubiquinol-cytochrome c reductase binding protein(UQCRB)	9	1.70E-16	2	1	NA	NA	NA	NA	1	1	NA	NA	2	2
RAPH1_HUMAN	RAPH1	Ras association (RalGDS/AF-6) and pleckstrin homology domains 1(RAPH1)	9	8.67E-13	NA	NA	NA	1	2	NA	1	NA	4	NA	1	NA
RBM26_HUMAN	RBM26	RNA binding motif protein 26(RBM26)	9	4.94E-13	1	2	NA	NA	NA	NA	1	2	2	1	NA	NA
RBM3_HUMAN	RBM3	RNA binding motif (RNP1, RRM) protein 3(RBM3)	9	3.58E-13	1	2	2	NA	1	3	NA	NA	NA	NA	NA	NA
RCN2_HUMAN	RCN2	reticulocalbin 2(RCN2)	9	6.12E-19	2	2	2	NA	NA	2	1	NA	NA	NA	NA	NA
RDH11_HUMAN	RDH11	retinol dehydrogenase 11 (all-trans/9-cis/11-cis)(RDH11)	9	7.05E-17	NA	NA	NA	NA	NA	1	1	1	1	2	2	1
RDH14_HUMAN	rdh14	retinol dehydrogenase 14 (all-trans/9-cis/11-cis)(RDH14)	9	1.50E-14	NA	NA	1	1	1	3	1	NA	NA	NA	NA	2
REEP5_HUMAN	REEP5	receptor accessory protein 5(REEP5)	9	7.63E-13	2	1	NA	1	NA	NA	NA	NA	NA	1	1	3
REG1A_HUMAN	REG1A	regenerating family member 1 alpha(REG1A)	9	5.52E-15	1	3	NA	1	1	1	1	NA	1	NA	NA	NA
RET1_HUMAN	RBP1	retinol binding protein 1(RBP1)	9	4.83E-16	NA	1	3	NA	NA	2	1	2	NA	NA	NA	NA
RETST_HUMAN	RETSAT	retinol saturase(RETSAT)	9	3.70E-18	NA	2	1	NA	NA	1	1	4	NA	NA	NA	NA
RHG12_HUMAN	ARHGAP12	Rho GTPase activating protein 12(ARHGAP12)	9	3.93E-17	1	1	1	3	1	NA	NA	NA	1	NA	NA	1
RIPK1_HUMAN	RIPK1	receptor interacting serine/threonine kinase 1(RIPK1)	9	8.17E-21	1	NA	2	NA	NA	NA	NA	NA	1	NA	3	2
RL24_HUMAN	RPL24	ribosomal protein L24(RPL24)	9	4.15E-16	NA	NA	NA	NA	3	2	2	NA	1	1	NA	NA
RL34_HUMAN	RPL34	ribosomal protein L34(RPL34)	9	7.42E-15	1	1	NA	1	2	1	1	NA	NA	1	1	NA
RM41_HUMAN	MRPL41	mitochondrial ribosomal protein L41(MRPL41)	9	2.23E-14	NA	NA	2	2	1	1	2	1	NA	NA	NA	NA
RPGP1_HUMAN	RAP1GAP	RAP1 GTPase activating protein(RAP1GAP)	9	3.70E-15	2	1	NA	1	NA	NA	NA	1	1	2	1	NA
RS24_HUMAN	RPS24	ribosomal protein S24(RPS24)	9	6.55E-13	1	NA	3	1	NA	1	1	NA	NA	NA	NA	2
SAP_HUMAN	PSAP	prosaposin(PSAP)	9	1.04E-15	1	NA	NA	NA	1	1	1	NA	NA	3	1	1
SARG_HUMAN	c1orf116	chromosome 1 open reading frame 116(C1orf116)	9	2.43E-17	1	NA	NA	2	2	NA	NA	1	2	1	NA	NA
SBDS_HUMAN	SBDS	SBDS ribosome assembly guanine nucleotide exchange factor(SBDS)	9	6.31E-22	NA	NA	NA	NA	NA	1	3	NA	NA	2	3	NA
SDHB_HUMAN	SDHB	succinate dehydrogenase complex iron sulfur subunit B(SDHB)	9	3.49E-13	NA	NA	NA	3	1	1	NA	2	2	NA	NA	NA
SF3B6_HUMAN	SF3B6	splicing factor 3b subunit 6(SF3B6)	9	2.56E-17	NA	NA	2	3	1	1	NA	NA	2	NA	NA	NA
SFR15_HUMAN	SCAF4	SR-related CTD associated factor 4(SCAF4)	9	3.89E-33	2	NA	NA	NA	5	1	1	NA	NA	NA	NA	NA
SGPL1_HUMAN	SGPL1	sphingosine-1-phosphate lyase 1(SGPL1)	9	2.00E-17	1	1	4	2	NA	NA	NA	NA	NA	NA	NA	1
SH3G2_HUMAN	SH3GL2	SH3 domain containing GRB2 like 2, endophilin A1(SH3GL2)	9	3.15E-17	NA	1	1	NA	1	NA	NA	NA	1	2	1	2
SHRM2_HUMAN	SHROOM2	shroom family member 2(SHROOM2)	9	2.50E-17	1	NA	1	NA	NA	1	NA	NA	3	NA	3	NA
SNUT2_HUMAN	USP39	ubiquitin specific peptidase 39(USP39)	9	2.05E-18	1	NA	2	NA	NA	NA	1	NA	1	NA	NA	4
SPB6_HUMAN	SERPINB6	serpin family B member 6(SERPINB6)	9	1.44E-21	2	NA	NA	1	2	1	1	NA	NA	2	NA	NA
SPTN4_HUMAN	SPTBN4	spectrin beta, non-erythrocytic 4(SPTBN4)	9	9.62E-25	NA	3	1	NA	NA	NA	1	1	2	1	NA	NA
SR140_HUMAN	U2SURP	U2 snRNP associated SURP domain containing(U2SURP)	9	1.38E-17	1	NA	1	2	1	NA	NA	2	NA	1	1	NA
STAM2_HUMAN	STAM2	signal transducing adaptor molecule 2(STAM2)	9	9.36E-17	2	1	NA	1	2	NA	NA	NA	1	NA	NA	2
STIM1_HUMAN	STIM1	stromal interaction molecule 1(STIM1)	9	1.12E-14	NA	NA	3	2	NA	NA	NA	NA	NA	3	1	NA
SVIL_HUMAN	svil	supervillin(SVIL)	9	1.78E-17	NA	NA	2	NA	1	NA	NA	2	NA	1	3	NA
SYDM_HUMAN	DARS2	aspartyl-tRNA synthetase 2, mitochondrial(DARS2)	9	9.02E-19	NA	1	NA	1	3	2	1	NA	1	NA	NA	NA
SYF1_HUMAN	XAB2	XPA binding protein 2(XAB2)	9	1.48E-12	1	NA	NA	NA	2	NA	NA	NA	NA	1	4	1
SYNJ1_HUMAN	SYNJ1	synaptojanin 1(SYNJ1)	9	3.99E-19	2	NA	NA	NA	NA	NA	NA	NA	NA	NA	3	4
SYNRG_HUMAN	SYNRG	synergin gamma(SYNRG)	9	5.52E-17	NA	NA	1	2	2	NA	1	NA	1	1	NA	1
TAGL3_HUMAN	TAGLN3	transgelin 3(TAGLN3)	9	1.06E-16	NA	1	1	NA	1	4	1	NA	NA	NA	1	NA
TCAF2_HUMAN	TCAF2	TRPM8 channel associated factor 2(TCAF2)	9	1.50E-18	1	NA	NA	1	1	2	1	NA	NA	NA	1	2
TGON2_HUMAN	TGOLN2	trans-golgi network protein 2(TGOLN2)	9	3.99E-16	1	1	1	NA	2	1	NA	NA	2	1	NA	NA
THOC2_HUMAN	THOC2	THO complex 2(THOC2)	9	1.65E-13	NA	1	1	3	NA	1	NA	1	2	NA	NA	NA
TMOD1_HUMAN	TMOD1	tropomodulin 1(TMOD1)	9	8.39E-17	NA	2	1	2	1	NA	NA	1	NA	NA	1	1
TMX4_HUMAN	TMX4	thioredoxin related transmembrane protein 4(TMX4)	9	3.96E-15	1	1	1	NA	NA	3	2	1	NA	NA	NA	NA
TOLIP_HUMAN	TOLLIP	toll interacting protein(TOLLIP)	9	7.15E-22	NA	NA	1	4	NA	NA	NA	1	1	1	1	NA
TPD54_HUMAN	TPD52L2	tumor protein D52 like 2(TPD52L2)	9	2.20E-18	2	1	1	1	NA	NA	2	NA	NA	NA	NA	2
TS101_HUMAN	TSG101	tumor susceptibility 101(TSG101)	9	1.25E-13	1	2	1	1	1	NA	2	NA	NA	NA	1	NA
TTL12_HUMAN	TTLL12	tubulin tyrosine ligase like 12(TTLL12)	9	2.96E-19	1	1	NA	NA	NA	2	1	NA	1	1	2	NA
UN45A_HUMAN	UNC45A	unc-45 myosin chaperone A(UNC45A)	9	7.17E-16	NA	1	NA	2	1	1	1	NA	3	NA	NA	NA
VINEX_HUMAN	SORBS3	sorbin and SH3 domain containing 3(SORBS3)	9	3.73E-14	NA	1	1	1	NA	1	NA	1	2	2	NA	NA
VP33B_HUMAN	VPS33B	VPS33B, late endosome and lysosome associated(VPS33B)	9	1.55E-19	2	NA	NA	NA	1	1	1	NA	NA	NA	2	2
VPS29_HUMAN	VPS29	VPS29, retromer complex component(VPS29)	9	3.64E-16	2	1	1	1	1	1	1	1	NA	NA	NA	NA
VPS36_HUMAN	VPS36	vacuolar protein sorting 36 homolog(VPS36)	9	1.17E-15	1	2	1	2	NA	NA	NA	2	NA	NA	NA	1
WDR11_HUMAN	WDR11	WD repeat domain 11(WDR11)	9	6.47E-16	2	1	NA	NA	2	NA	NA	1	1	NA	1	1
WDR48_HUMAN	WDR48	WD repeat domain 48(WDR48)	9	1.94E-14	NA	NA	NA	NA	2	4	NA	1	1	NA	NA	1
WDR61_HUMAN	WDR61	WD repeat domain 61(WDR61)	9	6.43E-12	NA	2	3	1	NA	NA	1	1	NA	NA	1	NA
XPO2_HUMAN	CSE1L	chromosome segregation 1 like(CSE1L)	9	1.02E-17	NA	2	NA	1	1	NA	2	2	1	NA	NA	NA
XPP1_HUMAN	XPNPEP1	X-prolyl aminopeptidase 1(XPNPEP1)	9	1.62E-14	1	1	2	NA	NA	NA	1	1	1	2	NA	NA
YTHD2_HUMAN	YTHDF2	YTH N6-methyladenosine RNA binding protein 2(YTHDF2)	9	9.13E-16	1	1	NA	1	NA	3	1	2	NA	NA	NA	NA
1A01_HUMAN	hla-a	major histocompatibility complex, class I, A(HLA-A)	8	4.10E-19	2	NA	NA	NA	NA	NA	NA	NA	3	2	NA	1
ABHEB_HUMAN	ABHD14B	abhydrolase domain containing 14B(ABHD14B)	8	5.48E-14	1	2	1	NA	NA	NA	1	NA	NA	NA	3	NA
ACL6A_HUMAN	ACTL6A	actin like 6A(ACTL6A)	8	7.27E-18	NA	NA	NA	NA	NA	2	2	1	3	NA	NA	NA
ADRO_HUMAN	FDXR	ferredoxin reductase(FDXR)	8	3.72E-13	3	1	NA	1	NA	NA	NA	NA	1	NA	1	1
AFTIN_HUMAN	AFTPH	aftiphilin(AFTPH)	8	5.61E-13	1	1	NA	2	1	NA	NA	1	NA	1	1	NA
AMPH_HUMAN	AMPH	amphiphysin(AMPH)	8	3.14E-17	2	NA	2	2	NA	NA	1	NA	NA	NA	NA	1
ARF5_HUMAN	ARF5	ADP ribosylation factor 5(ARF5)	8	4.24E-16	2	2	1	NA	NA	NA	1	NA	2	NA	NA	NA
ARGAL_HUMAN	ARHGEF10L	Rho guanine nucleotide exchange factor 10 like(ARHGEF10L)	8	3.94E-16	NA	NA	3	1	NA	NA	NA	NA	2	1	1	NA
ARGI2_HUMAN	ARG2	arginase 2(ARG2)	8	8.46E-16	1	2	NA	NA	NA	NA	1	NA	1	1	2	NA
ARI1A_HUMAN	ARID1A	AT-rich interaction domain 1A(ARID1A)	8	5.62E-15	1	NA	1	NA	3	2	1	NA	NA	NA	NA	NA
ARMC1_HUMAN	ARMC1	armadillo repeat containing 1(ARMC1)	8	6.71E-18	NA	2	1	NA	NA	1	1	NA	NA	NA	2	1
ARMX3_HUMAN	ARMCX3	armadillo repeat containing, X-linked 3(ARMCX3)	8	1.37E-15	NA	1	1	NA	NA	NA	NA	NA	3	2	1	NA
ASML_HUMAN	ASMTL	acetylserotonin O-methyltransferase-like(ASMTL)	8	9.33E-17	2	3	NA	NA	NA	NA	1	NA	1	1	NA	NA
ASNA_HUMAN	ASNA1	arsA arsenite transporter, ATP-binding, homolog 1 (bacterial)(ASNA1)	8	1.06E-25	2	2	1	NA	NA	NA	NA	NA	NA	NA	NA	3
ATAD1_HUMAN	ATAD1	ATPase family, AAA domain containing 1(ATAD1)	8	3.16E-22	NA	NA	NA	NA	1	NA	1	2	1	2	1	NA
BAX_HUMAN	BAX	BCL2 associated X, apoptosis regulator(BAX)	8	1.04E-14	NA	NA	1	1	NA	1	1	1	1	1	1	NA
BCAT2_HUMAN	BCAT2	branched chain amino acid transaminase 2(BCAT2)	8	4.12E-16	NA	NA	1	1	1	NA	NA	NA	NA	1	1	3
BCR_HUMAN	BCR	BCR, RhoGEF and GTPase activating protein(BCR)	8	3.46E-18	1	NA	NA	4	1	NA	NA	NA	2	NA	NA	NA
C1QRF_HUMAN	C1QL1	complement C1q like 1(C1QL1)	8	2.39E-23	NA	NA	NA	NA	NA	2	NA	3	3	NA	NA	NA
CALL3_HUMAN	CALML3	calmodulin like 3(CALML3)	8	9.41E-12	2	1	NA	NA	NA	NA	NA	NA	NA	3	1	1
CAMP3_HUMAN	CAMSAP3	calmodulin regulated spectrin associated protein family member 3(CAMSAP3)	8	2.57E-15	NA	NA	3	NA	NA	2	NA	NA	NA	2	1	NA
CAND2_HUMAN	CAND2	cullin associated and neddylation dissociated 2 (putative)(CAND2)	8	1.57E-14	2	1	1	NA	NA	NA	NA	NA	2	2	NA	NA
CAZA1_HUMAN	CAPZA1	capping actin protein of muscle Z-line alpha subunit 1(CAPZA1)	8	1.96E-18	3	1	1	2	NA	NA	NA	1	NA	NA	NA	NA
CEBPZ_HUMAN	CEBPZ	CCAAT/enhancer binding protein zeta(CEBPZ)	8	6.24E-16	1	3	NA	NA	NA	1	NA	2	NA	NA	NA	1
CHID1_HUMAN	CHID1	chitinase domain containing 1(CHID1)	8	8.80E-17	NA	1	1	NA	NA	NA	1	NA	4	1	NA	NA
CHM2A_HUMAN	CHMP2A	charged multivesicular body protein 2A(CHMP2A)	8	1.48E-19	NA	3	2	NA	2	1	NA	NA	NA	NA	NA	NA
CLAP1_HUMAN	CLASP1	cytoplasmic linker associated protein 1(CLASP1)	8	1.25E-16	NA	NA	1	3	NA	3	NA	NA	NA	NA	NA	1
CLAP2_HUMAN	CLASP2	cytoplasmic linker associated protein 2(CLASP2)	8	5.54E-20	NA	1	2	1	NA	2	NA	NA	1	1	NA	NA
CLIC4_HUMAN	CLIC4	chloride intracellular channel 4(CLIC4)	8	5.10E-16	NA	NA	1	4	1	NA	2	NA	NA	NA	NA	NA
CLP1L_HUMAN	CLPTM1L	CLPTM1 like(CLPTM1L)	8	9.36E-11	NA	1	2	3	1	NA	1	NA	NA	NA	NA	NA
CNPY2_HUMAN	CNPY2	canopy FGF signaling regulator 2(CNPY2)	8	4.59E-16	NA	NA	1	3	1	1	1	NA	1	NA	NA	NA
COG1_HUMAN	COG1	component of oligomeric golgi complex 1(COG1)	8	1.43E-20	1	NA	1	NA	NA	NA	NA	3	1	NA	1	1
CPNS1_HUMAN	CAPNS1	calpain small subunit 1(CAPNS1)	8	6.75E-17	NA	NA	1	NA	NA	NA	1	NA	NA	6	NA	NA
CSK2B_HUMAN	CSNK2B	casein kinase 2 beta(CSNK2B)	8	3.40E-27	NA	2	NA	1	2	2	NA	NA	NA	NA	1	NA
CUL1_HUMAN	CUL1	cullin 1(CUL1)	8	4.23E-19	2	NA	NA	NA	1	NA	1	1	1	NA	1	1
CUL4A_HUMAN	CUL4A	cullin 4A(CUL4A)	8	3.78E-12	1	1	2	1	NA	1	1	NA	1	NA	NA	NA
DAD1_HUMAN	DAD1	defender against cell death 1(DAD1)	8	5.65E-14	NA	NA	NA	1	2	1	1	1	2	NA	NA	NA
DCAKD_HUMAN	DCAKD	dephospho-CoA kinase domain containing(DCAKD)	8	3.17E-15	2	1	2	1	1	NA	NA	NA	NA	NA	NA	1
DCMC_HUMAN	MLYCD	malonyl-CoA decarboxylase(MLYCD)	8	3.07E-14	2	1	NA	NA	NA	1	1	NA	1	NA	NA	2
DJC13_HUMAN	DNAJC13	DnaJ heat shock protein family (Hsp40) member C13(DNAJC13)	8	5.19E-15	2	NA	NA	1	NA	1	1	NA	2	NA	1	NA
E2AK2_HUMAN	eif2ak2	eukaryotic translation initiation factor 2 alpha kinase 2(EIF2AK2)	8	1.26E-15	NA	3	1	NA	1	NA	1	NA	1	1	NA	NA
ECHD1_HUMAN	ECHDC1	ethylmalonyl-CoA decarboxylase 1(ECHDC1)	8	3.49E-15	NA	NA	NA	NA	NA	NA	1	1	1	3	1	1
EHD1_HUMAN	EHD1	EH domain containing 1(EHD1)	8	2.49E-18	NA	NA	2	2	NA	1	2	1	NA	NA	NA	NA
ENAH_HUMAN	ENAH	enabled homolog (Drosophila)(ENAH)	8	1.04E-15	NA	2	2	NA	NA	2	2	NA	NA	NA	NA	NA
EPMIP_HUMAN	EPM2AIP1	EPM2A interacting protein 1(EPM2AIP1)	8	1.23E-19	2	NA	NA	NA	1	1	NA	NA	1	1	2	NA
EST1_HUMAN	CES1	carboxylesterase 1(CES1)	8	4.61E-13	2	2	1	NA	NA	NA	NA	1	2	NA	NA	NA
ETFA_HUMAN	ETFA	electron transfer flavoprotein alpha subunit(ETFA)	8	1.69E-16	1	NA	1	1	NA	NA	1	2	NA	NA	1	1
EXOC7_HUMAN	EXOC7	exocyst complex component 7(EXOC7)	8	1.01E-19	NA	1	NA	NA	5	NA	NA	NA	NA	NA	1	1
F120B_HUMAN	FAM120B	family with sequence similarity 120B(FAM120B)	8	7.46E-18	NA	NA	NA	NA	1	1	1	NA	1	1	3	NA
F177A_HUMAN	FAM177A1	family with sequence similarity 177 member A1(FAM177A1)	8	2.29E-20	NA	3	NA	NA	2	NA	NA	NA	2	1	NA	NA
FIBB_HUMAN	FGB	fibrinogen beta chain(FGB)	8	5.21E-18	2	NA	NA	2	2	NA	NA	NA	1	1	NA	NA
FRIH_HUMAN	FTH1	ferritin heavy chain 1(FTH1)	8	9.49E-18	NA	NA	NA	NA	1	1	3	1	1	NA	1	NA
FTCD_HUMAN	FTCD	formimidoyltransferase cyclodeaminase(FTCD)	8	1.69E-13	NA	1	NA	NA	NA	NA	1	2	NA	NA	2	2
GCC1_HUMAN	GCC1	GRIP and coiled-coil domain containing 1(GCC1)	8	5.18E-16	NA	NA	NA	1	4	NA	1	NA	1	NA	1	NA
GFAP_HUMAN	GFAP	glial fibrillary acidic protein(GFAP)	8	3.27E-14	1	3	1	2	NA	NA	NA	NA	NA	1	NA	NA
GIT1_HUMAN	GIT1	GIT ArfGAP 1(GIT1)	8	1.37E-19	NA	1	1	3	1	1	NA	NA	NA	NA	1	NA
GLOD4_HUMAN	GLOD4	glyoxalase domain containing 4(GLOD4)	8	6.94E-16	1	NA	NA	NA	NA	1	NA	1	2	1	1	1
GLYR1_HUMAN	GLYR1	glyoxylate reductase 1 homolog(GLYR1)	8	2.00E-23	2	1	NA	NA	1	1	NA	NA	NA	2	1	NA
GNAQ_HUMAN	GNAQ	G protein subunit alpha q(GNAQ)	8	1.76E-15	NA	NA	1	2	1	NA	NA	NA	1	1	1	1
GOPC_HUMAN	GOPC	golgi associated PDZ and coiled-coil motif containing(GOPC)	8	8.29E-16	1	2	NA	NA	NA	NA	1	NA	2	1	1	NA
GRIN1_HUMAN	GPRIN1	G protein regulated inducer of neurite outgrowth 1(GPRIN1)	8	1.40E-13	NA	1	2	NA	NA	NA	NA	NA	2	3	NA	NA
GRIN3_HUMAN	GPRIN3	GPRIN family member 3(GPRIN3)	8	4.76E-18	NA	1	3	1	1	NA	1	NA	NA	NA	1	NA
GSK3A_HUMAN	GSK3A	glycogen synthase kinase 3 alpha(GSK3A)	8	1.57E-16	NA	2	NA	NA	NA	NA	1	1	1	1	1	1
H14_HUMAN	HIST1H1E	histone cluster 1 H1 family member e(HIST1H1E)	8	8.39E-16	NA	NA	NA	1	1	NA	NA	2	3	NA	1	NA
HDGR2_HUMAN	HDGFRP2	hepatoma-derived growth factor-related protein 2(HDGFRP2)	8	7.21E-18	NA	NA	2	1	2	2	NA	NA	NA	NA	1	NA
HEMH_HUMAN	FECH	ferrochelatase(FECH)	8	7.98E-16	NA	NA	2	NA	1	1	1	NA	3	NA	NA	NA
HERC4_HUMAN	HERC4	HECT and RLD domain containing E3 ubiquitin protein ligase 4(HERC4)	8	2.90E-18	NA	1	1	1	1	NA	NA	NA	NA	1	1	2
HS905_HUMAN	HSP90AA5P	heat shock protein 90 alpha family class A member 5, pseudogene(HSP90AA5P)	8	3.34E-14	1	NA	1	NA	1	2	1	NA	NA	NA	1	1
HSP13_HUMAN	HSPA13	heat shock protein family A (Hsp70) member 13(HSPA13)	8	3.01E-16	NA	NA	NA	2	2	1	NA	2	NA	NA	1	NA
HTR5B_HUMAN	HEATR5B	HEAT repeat containing 5B(HEATR5B)	8	8.20E-18	NA	NA	NA	2	NA	1	NA	NA	1	2	2	NA
IDH3A_HUMAN	IDH3A	isocitrate dehydrogenase 3 (NAD(+)) alpha(IDH3A)	8	1.05E-19	NA	1	NA	1	NA	2	1	NA	1	NA	2	NA
IDH3B_HUMAN	IDH3B	isocitrate dehydrogenase 3 (NAD(+)) beta(IDH3B)	8	1.86E-19	1	1	2	NA	NA	NA	NA	1	NA	NA	2	1
IGKC_HUMAN	igkc	immunoglobulin kappa constant(IGKC)	8	1.52E-17	NA	NA	2	NA	2	2	2	NA	NA	NA	NA	NA
ITPR2_HUMAN	ITPR2	inositol 1,4,5-trisphosphate receptor type 2(ITPR2)	8	8.03E-14	NA	NA	NA	3	NA	1	2	NA	NA	NA	1	1
K1324_HUMAN	KIAA1324	KIAA1324(KIAA1324)	8	1.24E-14	NA	1	NA	1	2	2	1	NA	NA	1	NA	NA
KCC2D_HUMAN	CAMK2D	calcium/calmodulin dependent protein kinase II delta(CAMK2D)	8	1.04E-20	NA	1	1	2	1	NA	NA	1	NA	2	NA	NA
KIF3A_HUMAN	KIF3A	kinesin family member 3A(KIF3A)	8	3.90E-15	2	NA	NA	1	NA	1	NA	1	NA	1	1	1
KPBB_HUMAN	PHKB	phosphorylase kinase regulatory subunit beta(PHKB)	8	1.20E-24	1	2	1	NA	NA	2	NA	NA	2	NA	NA	NA
KPCD_HUMAN	PRKCD	protein kinase C delta(PRKCD)	8	3.69E-10	2	NA	NA	1	NA	NA	NA	NA	2	2	1	NA
KS6A3_HUMAN	RPS6KA3	ribosomal protein S6 kinase A3(RPS6KA3)	8	1.18E-16	NA	NA	1	2	1	NA	1	NA	NA	1	2	NA
LTOR3_HUMAN	LAMTOR3	late endosomal/lysosomal adaptor, MAPK and MTOR activator 3(LAMTOR3)	8	2.36E-21	1	1	NA	NA	1	2	NA	NA	1	1	1	NA
MADD_HUMAN	MADD	MAP kinase activating death domain(MADD)	8	1.01E-16	NA	1	1	NA	2	NA	NA	NA	1	NA	1	2
MAOX_HUMAN	ME1	malic enzyme 1(ME1)	8	1.22E-15	2	NA	NA	NA	NA	1	NA	NA	2	NA	1	2
MCFD2_HUMAN	MCFD2	multiple coagulation factor deficiency 2(MCFD2)	8	5.07E-16	NA	1	1	1	1	NA	1	NA	1	1	1	NA
MK03_HUMAN	MAPK3	mitogen-activated protein kinase 3(MAPK3)	8	5.93E-12	NA	1	NA	2	1	1	NA	2	NA	NA	1	NA
MK13_HUMAN	mapk13	mitogen-activated protein kinase 13(MAPK13)	8	6.32E-14	NA	1	1	1	1	1	1	NA	1	NA	1	NA
MRCKG_HUMAN	CDC42BPG	CDC42 binding protein kinase gamma(CDC42BPG)	8	1.47E-16	NA	NA	2	2	2	1	NA	NA	1	NA	NA	NA
MRE11_HUMAN	MRE11	MRE11 homolog, double strand break repair nuclease(MRE11)	8	1.41E-17	1	1	NA	NA	3	NA	NA	3	NA	NA	NA	NA
MUC18_HUMAN	MCAM	melanoma cell adhesion molecule(MCAM)	8	7.78E-17	NA	1	2	2	NA	NA	NA	NA	NA	2	1	NA
MYO5B_HUMAN	MYO5B	myosin VB(MYO5B)	8	1.44E-19	1	NA	2	NA	2	NA	NA	NA	2	NA	1	NA
MYO5C_HUMAN	MYO5C	myosin VC(MYO5C)	8	1.59E-16	1	NA	1	1	NA	NA	1	1	1	NA	1	1
NAKD2_HUMAN	NADK2	NAD kinase 2, mitochondrial(NADK2)	8	3.52E-20	1	NA	NA	NA	3	NA	NA	2	1	NA	NA	1
NAT10_HUMAN	NAT10	N-acetyltransferase 10(NAT10)	8	2.55E-19	NA	NA	NA	2	1	1	NA	1	1	1	1	NA
NDUA5_HUMAN	NDUFA5	NADH:ubiquinone oxidoreductase subunit A5(NDUFA5)	8	6.15E-13	1	NA	NA	NA	NA	NA	NA	1	1	1	3	1
NDUAD_HUMAN	NDUFA13	NADH:ubiquinone oxidoreductase subunit A13(NDUFA13)	8	6.65E-14	NA	NA	NA	NA	NA	2	1	1	2	1	1	NA
NDUB9_HUMAN	NDUFB9	NADH:ubiquinone oxidoreductase subunit B9(NDUFB9)	8	1.98E-16	NA	1	1	2	NA	2	2	NA	NA	NA	NA	NA
NDUC2_HUMAN	NDUFC2	NADH:ubiquinone oxidoreductase subunit C2(NDUFC2)	8	3.53E-12	NA	1	1	NA	NA	2	NA	1	1	1	NA	1
NDUV2_HUMAN	NDUFV2	NADH:ubiquinone oxidoreductase core subunit V2(NDUFV2)	8	9.36E-15	NA	NA	2	1	NA	1	NA	1	1	NA	2	NA
NEB2_HUMAN	PPP1R9B	protein phosphatase 1 regulatory subunit 9B(PPP1R9B)	8	6.48E-16	NA	1	2	NA	1	1	NA	NA	NA	1	2	NA
NF1_HUMAN	NF1	neurofibromin 1(NF1)	8	2.69E-18	1	NA	1	NA	NA	1	1	NA	1	2	1	NA
NU133_HUMAN	NUP133	nucleoporin 133(NUP133)	8	5.56E-17	1	NA	NA	NA	NA	1	1	1	1	2	NA	1
NU188_HUMAN	NUP188	nucleoporin 188(NUP188)	8	3.61E-17	NA	NA	2	NA	NA	3	1	NA	NA	1	NA	1
NU205_HUMAN	NUP205	nucleoporin 205(NUP205)	8	4.44E-15	1	1	NA	NA	NA	NA	2	1	NA	1	1	1
NUD19_HUMAN	NUDT19	nudix hydrolase 19(NUDT19)	8	1.77E-16	2	NA	NA	NA	NA	1	3	NA	1	1	NA	NA
NUP62_HUMAN	NUP62	nucleoporin 62(NUP62)	8	7.52E-19	3	1	1	1	NA	NA	NA	1	1	NA	NA	NA
NXP20_HUMAN	FAM114A1	family with sequence similarity 114 member A1(FAM114A1)	8	1.36E-17	3	NA	NA	NA	NA	1	2	1	NA	1	NA	NA
OS9_HUMAN	OS9	OS9, endoplasmic reticulum lectin(OS9)	8	6.71E-15	NA	1	NA	1	2	1	NA	NA	2	1	NA	NA
OTUD4_HUMAN	OTUD4	OTU deubiquitinase 4(OTUD4)	8	7.70E-14	2	NA	NA	2	1	1	NA	NA	NA	NA	NA	2
P4R3A_HUMAN	PPP4R3A	protein phosphatase 4 regulatory subunit 3A(PPP4R3A)	8	3.47E-15	NA	1	3	1	1	NA	NA	NA	1	NA	NA	1
PBLD_HUMAN	pbld	phenazine biosynthesis like protein domain containing(PBLD)	8	5.44E-18	1	2	1	1	NA	1	1	1	NA	NA	NA	NA
PCLO_HUMAN	PCLO	piccolo presynaptic cytomatrix protein(PCLO)	8	1.58E-13	NA	1	1	2	1	NA	2	NA	NA	NA	1	NA
PDIA5_HUMAN	PDIA5	protein disulfide isomerase family A member 5(PDIA5)	8	1.97E-15	NA	NA	2	1	3	NA	NA	NA	1	1	NA	NA
PFD2_HUMAN	PFDN2	prefoldin subunit 2(PFDN2)	8	1.15E-15	NA	1	NA	NA	NA	1	4	NA	1	1	NA	NA
PHIP_HUMAN	PHIP	pleckstrin homology domain interacting protein(PHIP)	8	7.01E-14	NA	NA	NA	1	1	2	NA	1	NA	NA	3	NA
PHLB1_HUMAN	PHLDB1	pleckstrin homology like domain family B member 1(PHLDB1)	8	2.36E-17	1	1	1	NA	1	NA	NA	1	1	NA	1	1
PI3R4_HUMAN	PIK3R4	phosphoinositide-3-kinase regulatory subunit 4(PIK3R4)	8	1.60E-17	3	NA	NA	NA	NA	1	NA	NA	NA	NA	3	1
PI4KA_HUMAN	PI4KA	phosphatidylinositol 4-kinase alpha(PI4KA)	8	7.51E-15	2	NA	NA	NA	2	2	NA	1	1	NA	NA	NA
PLCC_HUMAN	AGPAT3	1-acylglycerol-3-phosphate O-acyltransferase 3(AGPAT3)	8	7.80E-13	NA	1	NA	NA	NA	2	NA	NA	NA	1	2	2
PLPP_HUMAN	PDXP	pyridoxal phosphatase(PDXP)	8	1.53E-16	1	NA	1	NA	1	3	NA	NA	1	NA	NA	1
PML_HUMAN	PML	promyelocytic leukemia(PML)	8	1.69E-20	NA	1	NA	1	NA	NA	NA	1	1	2	2	NA
PO210_HUMAN	NUP210	nucleoporin 210(NUP210)	8	4.94E-17	2	2	NA	1	NA	NA	NA	NA	1	1	1	NA
PON2_HUMAN	PON2	paraoxonase 2(PON2)	8	1.90E-17	1	1	1	NA	1	2	NA	NA	NA	NA	1	1
PPID_HUMAN	PPID	peptidylprolyl isomerase D(PPID)	8	2.45E-14	NA	1	1	3	1	1	NA	NA	NA	NA	NA	1
PPIL4_HUMAN	PPIL4	peptidylprolyl isomerase like 4(PPIL4)	8	1.49E-16	3	1	NA	NA	NA	1	1	NA	NA	NA	NA	2
PROSC_HUMAN	PROSC	proline synthetase cotranscribed homolog (bacterial)(PROSC)	8	2.16E-15	NA	NA	NA	NA	NA	NA	NA	NA	NA	1	5	2
PSA4_HUMAN	PSMA4	proteasome subunit alpha 4(PSMA4)	8	1.35E-21	2	NA	NA	1	1	1	NA	1	1	NA	1	NA
PSB1_HUMAN	PSMB1	proteasome subunit beta 1(PSMB1)	8	2.84E-19	NA	1	1	2	NA	2	1	NA	1	NA	NA	NA
PSDE_HUMAN	PSMD14	proteasome 26S subunit, non-ATPase 14(PSMD14)	8	1.74E-21	NA	1	2	1	NA	2	1	NA	NA	NA	1	NA
PSMD5_HUMAN	PSMD5	proteasome 26S subunit, non-ATPase 5(PSMD5)	8	1.76E-18	1	NA	NA	NA	3	2	1	NA	NA	NA	1	NA
PSME2_HUMAN	PSME2	proteasome activator subunit 2(PSME2)	8	1.70E-18	4	NA	1	1	NA	NA	NA	1	NA	NA	NA	1
PTMS_HUMAN	PTMS	parathymosin(PTMS)	8	3.59E-13	3	NA	1	1	NA	1	NA	1	NA	NA	NA	1
PYM1_HUMAN	PYM1	PYM homolog 1, exon junction complex associated factor(PYM1)	8	2.98E-20	2	3	NA	NA	NA	NA	NA	NA	NA	1	2	NA
QCR9_HUMAN	Uqcr10	ubiquinol-cytochrome c reductase, complex III subunit X(UQCR10)	8	2.99E-22	1	1	NA	NA	NA	NA	NA	NA	2	1	NA	3
RAB18_HUMAN	RAB18	RAB18, member RAS oncogene family(RAB18)	8	1.46E-15	3	NA	2	2	NA	NA	1	NA	NA	NA	NA	NA
RAB5B_HUMAN	RAB5B	RAB5B, member RAS oncogene family(RAB5B)	8	4.24E-17	NA	NA	1	NA	1	1	1	2	2	NA	NA	NA
RAGP1_HUMAN	RANGAP1	Ran GTPase activating protein 1(RANGAP1)	8	3.80E-17	1	NA	1	1	1	NA	2	1	1	NA	NA	NA
RANG_HUMAN	RANBP1	RAN binding protein 1(RANBP1)	8	3.75E-20	1	1	NA	NA	NA	NA	4	2	NA	NA	NA	NA
RAS4B_HUMAN	RASA4B	RAS p21 protein activator 4B(RASA4B)	8	7.37E-18	1	NA	NA	NA	NA	1	3	NA	1	NA	NA	2
RBM10_HUMAN	RBM10	RNA binding motif protein 10(RBM10)	8	3.17E-14	2	NA	NA	2	1	1	NA	NA	1	NA	1	NA
RBP56_HUMAN	TAF15	TATA-box binding protein associated factor 15(TAF15)	8	2.04E-11	1	NA	1	NA	NA	NA	NA	1	NA	NA	4	1
RD23A_HUMAN	RAD23A	RAD23 homolog A, nucleotide excision repair protein(RAD23A)	8	1.18E-12	NA	NA	NA	2	1	1	1	NA	NA	NA	3	NA
RGPA2_HUMAN	RALGAPA2	Ral GTPase activating protein catalytic alpha subunit 2(RALGAPA2)	8	3.50E-14	NA	1	3	1	1	NA	NA	NA	NA	NA	1	1
RHG35_HUMAN	arhgap35	Rho GTPase activating protein 35(ARHGAP35)	8	5.01E-20	NA	1	NA	NA	NA	2	NA	1	2	NA	2	NA
RL23_HUMAN	RPL23	ribosomal protein L23(RPL23)	8	1.63E-18	NA	1	1	NA	1	1	2	1	NA	NA	NA	1
RL31_HUMAN	RPL31	ribosomal protein L31(RPL31)	8	6.46E-18	1	1	NA	NA	1	NA	NA	1	1	NA	2	1
RM01_HUMAN	MRPL1	mitochondrial ribosomal protein L1(MRPL1)	8	3.63E-17	NA	2	2	NA	1	NA	NA	NA	1	2	NA	NA
RM12_HUMAN	MRPL12	mitochondrial ribosomal protein L12(MRPL12)	8	1.36E-15	NA	2	1	3	1	NA	NA	1	NA	NA	NA	NA
RM22_HUMAN	MRPL22	mitochondrial ribosomal protein L22(MRPL22)	8	9.89E-19	NA	NA	NA	NA	1	NA	1	3	1	NA	NA	2
RMD1_HUMAN	RMDN1	regulator of microtubule dynamics 1(RMDN1)	8	1.36E-22	NA	NA	NA	NA	4	2	1	NA	1	NA	NA	NA
RPR1B_HUMAN	RPRD1B	regulation of nuclear pre-mRNA domain containing 1B(RPRD1B)	8	3.01E-18	1	NA	NA	NA	1	1	3	1	NA	NA	NA	1
RPTOR_HUMAN	RPTOR	regulatory associated protein of MTOR complex 1(RPTOR)	8	1.39E-16	1	1	1	1	NA	1	1	NA	2	NA	NA	NA
RRFM_HUMAN	MRRF	mitochondrial ribosome recycling factor(MRRF)	8	3.04E-19	1	1	1	2	NA	1	NA	NA	2	NA	NA	NA
RRP5_HUMAN	PDCD11	programmed cell death 11(PDCD11)	8	2.80E-15	2	2	NA	NA	NA	NA	3	NA	NA	NA	NA	1
RS27_HUMAN	RPS27	ribosomal protein S27(RPS27)	8	1.96E-14	2	2	NA	NA	NA	NA	NA	NA	NA	NA	2	2
RT09_HUMAN	MRPS9	mitochondrial ribosomal protein S9(MRPS9)	8	1.90E-15	NA	NA	1	NA	1	1	NA	NA	1	3	NA	1
RT31_HUMAN	MRPS31	mitochondrial ribosomal protein S31(MRPS31)	8	3.39E-17	NA	NA	NA	1	1	1	NA	NA	2	2	NA	1
RUS1_HUMAN	c16orf58	chromosome 16 open reading frame 58(C16orf58)	8	2.27E-14	4	3	NA	NA	NA	NA	NA	NA	NA	NA	NA	1
RUXGL_HUMAN	SNRPGP15	small nuclear ribonucleoprotein polypeptide G pseudogene 15(SNRPGP15)	8	7.93E-15	NA	NA	2	1	NA	1	1	NA	2	1	NA	NA
SAP18_HUMAN	SAP18	Sin3A associated protein 18(SAP18)	8	4.45E-12	1	2	NA	NA	NA	NA	NA	1	2	NA	NA	2
SEP10_HUMAN	10-Sep	septin 10(SEPT10)	8	5.82E-19	NA	NA	NA	NA	NA	1	2	NA	NA	2	2	1
SF3A3_HUMAN	SF3A3	splicing factor 3a subunit 3(SF3A3)	8	3.78E-17	NA	2	NA	NA	2	2	NA	1	1	NA	NA	NA
SF3B5_HUMAN	SF3B5	splicing factor 3b subunit 5(SF3B5)	8	7.93E-17	1	NA	1	NA	NA	NA	NA	1	1	NA	2	2
SH3L1_HUMAN	SH3BGRL	SH3 domain binding glutamate rich protein like(SH3BGRL)	8	3.52E-16	3	1	2	1	NA	NA	NA	NA	NA	NA	NA	1
SLMAP_HUMAN	SLMAP	sarcolemma associated protein(SLMAP)	8	3.11E-17	1	1	3	3	NA	NA	NA	NA	NA	NA	NA	NA
SMHD1_HUMAN	SMCHD1	structural maintenance of chromosomes flexible hinge domain containing 1(SMCHD1)	8	2.35E-18	2	NA	1	1	NA	NA	1	NA	NA	2	NA	1
SPF45_HUMAN	RBM17	RNA binding motif protein 17(RBM17)	8	1.33E-14	3	NA	NA	1	1	1	NA	NA	NA	NA	2	NA
SRCN1_HUMAN	SRCIN1	SRC kinase signaling inhibitor 1(SRCIN1)	8	8.51E-12	2	1	NA	1	NA	NA	2	NA	1	1	NA	NA
STRBP_HUMAN	STRBP	spermatid perinuclear RNA binding protein(STRBP)	8	1.09E-14	NA	1	1	1	NA	NA	1	1	1	2	NA	NA
STX16_HUMAN	STX16	syntaxin 16(STX16)	8	4.42E-18	NA	1	NA	NA	1	NA	NA	1	2	NA	NA	3
STX5_HUMAN	STX5	syntaxin 5(STX5)	8	3.70E-18	NA	NA	1	NA	NA	NA	NA	1	3	1	1	1
SUN1_HUMAN	SUN1	Sad1 and UNC84 domain containing 1(SUN1)	8	3.98E-16	NA	NA	NA	2	NA	NA	1	3	2	NA	NA	NA
SUN2_HUMAN	SUN2	Sad1 and UNC84 domain containing 2(SUN2)	8	1.66E-20	NA	NA	NA	2	NA	1	NA	NA	1	NA	2	2
SWP70_HUMAN	SWAP70	SWAP switching B-cell complex 70kDa subunit(SWAP70)	8	1.17E-12	2	2	1	1	1	NA	NA	NA	NA	NA	1	NA
SYPH_HUMAN	SYP	synaptophysin(SYP)	8	2.21E-13	3	1	1	NA	NA	1	1	NA	NA	NA	NA	1
TBB2B_HUMAN	TUBB2B	tubulin beta 2B class IIb(TUBB2B)	8	3.21E-17	2	3	1	1	1	NA	NA	NA	NA	NA	NA	NA
TBB4A_HUMAN	TUBB4A	tubulin beta 4A class IVa(TUBB4A)	8	1.33E-20	1	2	NA	1	3	NA	NA	1	NA	NA	NA	NA
TBL1R_HUMAN	TBL1XR1	transducin beta like 1 X-linked receptor 1(TBL1XR1)	8	1.12E-16	1	1	NA	NA	NA	NA	1	NA	NA	NA	4	1
TBRG4_HUMAN	TBRG4	transforming growth factor beta regulator 4(TBRG4)	8	1.34E-16	NA	1	2	NA	1	NA	1	1	NA	NA	1	1
TENS3_HUMAN	TNS3	tensin 3(TNS3)	8	4.75E-15	NA	NA	NA	NA	NA	2	1	1	NA	1	1	2
TGFI1_HUMAN	TGFB1I1	transforming growth factor beta 1 induced transcript 1(TGFB1I1)	8	9.71E-15	NA	NA	1	1	2	2	1	NA	NA	1	NA	NA
TM109_HUMAN	TMEM109	transmembrane protein 109(TMEM109)	8	1.17E-15	NA	2	2	NA	NA	NA	NA	NA	NA	NA	2	2
TM163_HUMAN	TMEM163	transmembrane protein 163(TMEM163)	8	6.43E-18	1	NA	1	1	NA	NA	NA	1	NA	2	1	1
TMCC3_HUMAN	TMCC3	transmembrane and coiled-coil domain family 3(TMCC3)	8	2.68E-16	NA	NA	1	3	2	NA	NA	NA	NA	2	NA	NA
TMED5_HUMAN	TMED5	transmembrane p24 trafficking protein 5(TMED5)	8	8.81E-16	NA	1	1	NA	NA	1	NA	NA	1	3	1	NA
TOIP1_HUMAN	TOR1AIP1	torsin 1A interacting protein 1(TOR1AIP1)	8	5.09E-18	NA	NA	NA	NA	NA	2	1	1	2	1	1	NA
TOIP2_HUMAN	TOR1AIP2	torsin 1A interacting protein 2(TOR1AIP2)	8	2.31E-18	2	NA	1	NA	NA	NA	NA	1	2	1	NA	1
TOM40_HUMAN	TOMM40	translocase of outer mitochondrial membrane 40(TOMM40)	8	8.08E-21	1	2	1	1	1	NA	NA	NA	NA	NA	1	1
TSN7_HUMAN	TSPAN7	tetraspanin 7(TSPAN7)	8	3.02E-12	NA	NA	NA	2	2	1	1	1	1	NA	NA	NA
TTC19_HUMAN	TTC19	tetratricopeptide repeat domain 19(TTC19)	8	4.51E-13	1	2	NA	1	1	NA	2	NA	NA	NA	NA	1
UBA3_HUMAN	UBA3	ubiquitin like modifier activating enzyme 3(UBA3)	8	3.91E-16	1	NA	1	1	NA	1	2	NA	1	1	NA	NA
UBCP1_HUMAN	UBLCP1	ubiquitin like domain containing CTD phosphatase 1(UBLCP1)	8	7.46E-13	1	2	1	2	1	NA	NA	NA	1	NA	NA	NA
UBP10_HUMAN	USP10	ubiquitin specific peptidase 10(USP10)	8	2.18E-18	NA	1	1	1	NA	NA	1	NA	3	NA	NA	1
UBQL1_HUMAN	UBQLN1	ubiquilin 1(UBQLN1)	8	4.20E-19	NA	2	2	2	NA	NA	NA	1	1	NA	NA	NA
UT14A_HUMAN	UTP14A	UTP14A small subunit processome component(UTP14A)	8	3.23E-14	NA	NA	1	NA	2	1	NA	NA	1	NA	NA	3
VAMP8_HUMAN	VAMP8	vesicle associated membrane protein 8(VAMP8)	8	8.21E-16	NA	NA	NA	NA	2	2	1	NA	NA	1	2	NA
VP33A_HUMAN	VPS33A	VPS33A, CORVET/HOPS core subunit(VPS33A)	8	8.37E-19	1	NA	NA	NA	NA	1	1	1	NA	NA	2	2
VTDB_HUMAN	GC	GC, vitamin D binding protein(GC)	8	5.77E-16	1	NA	1	NA	1	NA	NA	1	1	NA	1	2
WDR5_HUMAN	WDR5	WD repeat domain 5(WDR5)	8	3.06E-11	NA	3	NA	1	NA	NA	1	NA	1	1	NA	1
YIPF2_HUMAN	YIPF2	Yip1 domain family member 2(YIPF2)	8	4.44E-15	NA	NA	NA	NA	1	1	NA	2	2	NA	2	NA
1B07_HUMAN	HLA-B	major histocompatibility complex, class I, B(HLA-B)	7	7.65E-20	NA	NA	3	1	NA	2	1	NA	NA	NA	NA	NA
5NT3A_HUMAN	NT5C3A	5'-nucleotidase, cytosolic IIIA(NT5C3A)	7	1.70E-19	1	2	1	NA	1	NA	NA	NA	NA	1	NA	1
ABCB7_HUMAN	ABCB7	ATP binding cassette subfamily B member 7(ABCB7)	7	2.72E-21	NA	NA	1	1	NA	1	1	1	2	NA	NA	NA
ABD12_HUMAN	ABHD12	abhydrolase domain containing 12(ABHD12)	7	2.02E-14	NA	1	1	1	NA	1	NA	NA	1	NA	1	1
ACSF3_HUMAN	ACSF3	acyl-CoA synthetase family member 3(ACSF3)	7	1.24E-17	NA	1	1	1	1	1	NA	NA	1	1	NA	NA
ADAS_HUMAN	AGPS	alkylglycerone phosphate synthase(AGPS)	7	3.04E-22	1	NA	2	NA	2	NA	1	1	NA	NA	NA	NA
AHSA1_HUMAN	AHSA1	activator of Hsp90 ATPase activity 1(AHSA1)	7	3.23E-21	1	NA	2	NA	NA	NA	NA	1	1	1	1	NA
AKP8L_HUMAN	AKAP8L	A-kinase anchoring protein 8 like(AKAP8L)	7	1.18E-16	NA	1	NA	NA	NA	1	1	1	NA	1	1	1
ALDOB_HUMAN	ALDOB	aldolase, fructose-bisphosphate B(ALDOB)	7	3.01E-17	NA	1	1	1	2	1	NA	NA	1	NA	NA	NA
ANXA3_HUMAN	ANXA3	annexin A3(ANXA3)	7	3.82E-19	1	1	NA	NA	NA	1	NA	NA	1	2	1	NA
ARH_HUMAN	LDLRAP1	low density lipoprotein receptor adaptor protein 1(LDLRAP1)	7	2.40E-15	NA	NA	NA	1	NA	NA	2	NA	1	1	1	1
ARP10_HUMAN	ACTR10	actin-related protein 10 homolog(ACTR10)	7	1.82E-18	3	NA	NA	NA	NA	NA	NA	NA	NA	1	NA	3
ASPC1_HUMAN	ASPSCR1	ASPSCR1, UBX domain containing tether for SLC2A4(ASPSCR1)	7	2.26E-14	1	2	1	2	NA	NA	NA	1	NA	NA	NA	NA
ASSY_HUMAN	ASS1	argininosuccinate synthase 1(ASS1)	7	1.78E-16	NA	NA	NA	NA	NA	1	1	2	2	NA	NA	1
ATX2_HUMAN	ATXN2	ataxin 2(ATXN2)	7	1.79E-19	3	NA	NA	NA	1	NA	1	1	NA	1	NA	NA
BAG6_HUMAN	BAG6	BCL2 associated athanogene 6(BAG6)	7	3.14E-22	NA	NA	NA	2	2	NA	NA	NA	2	NA	1	NA
BD1L1_HUMAN	BOD1L1	biorientation of chromosomes in cell division 1 like 1(BOD1L1)	7	1.03E-18	1	2	NA	NA	NA	NA	2	1	NA	NA	NA	1
BZW2_HUMAN	BZW2	basic leucine zipper and W2 domains 2(BZW2)	7	2.07E-22	NA	NA	1	NA	2	1	2	NA	1	NA	NA	NA
C19L1_HUMAN	CWF19L1	CWF19-like 1, cell cycle control (S. pombe)(CWF19L1)	7	1.09E-20	2	NA	NA	NA	2	NA	1	1	NA	NA	1	NA
C1TM_HUMAN	MTHFD1L	methylenetetrahydrofolate dehydrogenase (NADP+ dependent) 1-like(MTHFD1L)	7	2.03E-15	NA	NA	NA	1	1	NA	NA	1	2	1	1	NA
CAN7_HUMAN	CAPN7	calpain 7(CAPN7)	7	1.82E-15	NA	NA	NA	NA	NA	NA	NA	NA	2	4	NA	1
CBR4_HUMAN	CBR4	carbonyl reductase 4(CBR4)	7	1.18E-17	NA	NA	NA	NA	NA	1	NA	1	NA	1	3	1
CD34_HUMAN	CD34	CD34 molecule(CD34)	7	5.22E-20	1	2	NA	1	NA	NA	NA	NA	NA	NA	2	1
CE170_HUMAN	CEP170	centrosomal protein 170(CEP170)	7	9.43E-18	2	1	1	NA	NA	NA	NA	1	NA	1	1	NA
CETN2_HUMAN	cetn2	centrin 2(CETN2)	7	3.67E-22	NA	NA	2	2	1	NA	1	NA	NA	NA	1	NA
CFC1B_HUMAN	CFC1B	cripto, FRL-1, cryptic family 1B(CFC1B)	7	3.42E-10	NA	NA	NA	1	1	1	1	1	NA	1	1	NA
CI129_HUMAN	C9orf129	chromosome 9 open reading frame 129(C9orf129)	7	1.79E-19	1	1	NA	1	2	2	NA	NA	NA	NA	NA	NA
CLMN_HUMAN	CLMN	calmin(CLMN)	7	1.20E-17	NA	NA	NA	1	NA	1	2	NA	NA	1	NA	2
CLPB_HUMAN	CLPB	ClpB homolog, mitochondrial AAA ATPase chaperonin(CLPB)	7	2.17E-15	NA	NA	1	1	1	NA	1	NA	3	NA	NA	NA
COASY_HUMAN	COASY	Coenzyme A synthase(COASY)	7	1.37E-15	1	2	3	NA	NA	NA	NA	NA	NA	1	NA	NA
COG5_HUMAN	COG5	component of oligomeric golgi complex 5(COG5)	7	1.14E-15	2	1	NA	NA	NA	1	NA	NA	NA	NA	2	1
COMT_HUMAN	COMT	catechol-O-methyltransferase(COMT)	7	4.84E-17	NA	NA	NA	1	1	NA	1	1	3	NA	NA	NA
CP27A_HUMAN	CYP27A1	cytochrome P450 family 27 subfamily A member 1(CYP27A1)	7	2.72E-16	NA	NA	1	NA	NA	1	1	NA	1	3	NA	NA
CRBG3_HUMAN	CRYBG3	crystallin beta-gamma domain containing 3(CRYBG3)	7	7.17E-11	NA	NA	1	NA	NA	NA	1	1	NA	2	2	NA
CS043_HUMAN	c19orf43	chromosome 19 open reading frame 43(C19orf43)	7	1.32E-10	1	2	NA	NA	NA	NA	NA	NA	2	2	NA	NA
CSKP_HUMAN	CASK	calcium/calmodulin dependent serine protein kinase(CASK)	7	2.92E-18	1	1	1	NA	1	1	NA	NA	2	NA	NA	NA
CSN7A_HUMAN	COPS7A	COP9 signalosome subunit 7A(COPS7A)	7	2.07E-19	NA	1	NA	NA	1	NA	NA	NA	NA	2	3	NA
CYB5B_HUMAN	CYB5B	cytochrome b5 type B(CYB5B)	7	2.07E-16	NA	NA	NA	NA	1	3	2	NA	NA	NA	1	NA
CYBP_HUMAN	CACYBP	calcyclin binding protein(CACYBP)	7	3.71E-16	4	1	NA	NA	NA	NA	NA	NA	NA	1	1	NA
CYC_HUMAN	CYCS	cytochrome c, somatic(CYCS)	7	8.36E-12	1	1	NA	3	1	NA	NA	NA	NA	1	NA	NA
[truncated: 4,312 more rows]
